# Supplementary material for: Unveiling orphan receptor-like kinases in plants: novel client discovery using high-confidence library predictions in the Kinase–Client (KiC) assay
Source: Front Plant Sci. 2024 Apr 3;15:1372361. doi: 10.3389/fpls.2024.1372361 (PMC11021772; doi:10.3389/fpls.2024.1372361)
Supplement: Supplementary Table 1 — 225-peptide library. [file Table_1.xlsx]

## Sheet: Sheet1
Peptide ID	Sequence (N' - C')	Source	Gene ID	Representative Gene Model Name	Gene Description
1	RSMGASTLQATSPKKAAGKN	by P2K1	AT1G01550	AT1G01550.1	Encodes a protein with no functionally characterized domains that to prevent the synthesis of a novel substance that moves from the root to the shoot, where it modifies shoot growth by interfering with auxin signaling. Synthesis and delivery of this substance requires neither phloem nor endodermis.
2	DSLSPENDSSRGRPMGLDSP	by P2K1	AT1G21580	AT1G21580.1	Encodes a zinc-finger protein that co-localizes with the exosome-associated RNA helicase HEN2 and functions as a co-factor of nuclear RNA quality control by the nucleoplasmic exosome.
3	DFSNNSFSRFDSFNSNNNDA	by P2K2	AT1G21630	AT1G21630.2	TPLATE Adaptor complex subunit.
4	TPMESSSPRSDSALLKTQSS	by P2K1	AT1G26150.1	AT1G26150.1	Encodes a member of the proline-rich extensin-like receptor kinase (PERK) family. This family consists of 15 predicted receptor kinases (PMID: 15653807).
5	AFGSQNYSTDSLTRNSYISK	by P2K1	AT1G26150.2	AT1G26150.1	Encodes a member of the proline-rich extensin-like receptor kinase (PERK) family. This family consists of 15 predicted receptor kinases (PMID: 15653807).
6	VGLRAVGSHCSLSEMDDLDL	by P2K2	AT1G35580	AT1G35580.1	CINV1 / A/N-InvG is an alkaline/neutral invertase that breaks sucrose down into fructose and glucose (GH100). The exact localization of CINV1 remains under investigation but there is evidence that fluorescently-tagged CINV1 localizes to the cytoplasm. atinvg mutants have reduced root growth, reduced invertase activity, and increased expression of antioxidant genes under basal conditions. The leve…
7	DPRQTQPLTSRVVTLWYRPP	by P2K1	AT1G53050	AT1G53050.1	Protein kinase superfamily protein;(source:Araport11)
8	QKSPSHESPTRFLFGGLFKS	by P2K2	AT1G69040	AT1G69040.2	ACT-domain containing protein involved in feedback regulation of amino acid metabolism
9	GLRNAVTEASGTGGYARASA	by P2K2	AT1G70520	AT1G70520.1	Encodes a cysteine-rich receptor-like protein kinase located to the plasma membrane. Involved in regulating microbe-associated molecular pattern-triggered ROS production and stress induced callose deposition at the plasmodesmata in roots. Required for MAMP-triggered responses and resistance to Pseudomonas syringae pv. tomato 118 DC3000 .
10	SMIPQNLGSFKEESSKLSDL	by P2K1	AT1G72160	AT1G72160.1	Sec14p-like phosphatidylinositol transfer family protein;(source:Araport11)
11	DPKRAPSPGGGSSTIVTLAD	by P2K1	AT1G79280	AT1G79280.2	Encodes a 237-kDA protein with similarity to vertebrate Tpr, a long coiled-coil proteins of nuclear pore inner basket filaments. It is localized to the inner surface of the nuclear envelope and is a component of the nuclear pore-associated steps of sumoylation and mRNA export in plants. Mutations affect flowering time regulation and other developmental processes. Probably acts in the same pathway…
12	PDVVIAEKQLSGDIEGDESS	by P2K2	AT2G02790	AT2G02790.1	Encodes a microtubule-associated protein.Member of IQ67 (CaM binding) domain containing family.
13	IAALSKTFKSPIVDTIQSLP	by P2K1	AT2G29680	AT2G29680.1	Encodes cell division control protein 6 (CDC6).
14	PLQPGPDRSGLFMSGPIERG	by P2K2	AT2G35350	AT2G35350.1	Encodes a protein most similar to the POLTERGEIST locus. Double mutant analysis of loss of function alleles indicate PLL1 functions redundantly with POL to regulate meristem size and pedicel length. Acts in a dose dependent manner with POL to suppress the clv1, clv2 and clv3 phenotypes.
15	QFELDDLLKASAEMLGKGSL	by P2K1	AT2G36570	AT2G36570.1	Leucine-rich repeat protein kinase family protein;(source:Araport11)
16	PYNFPFKSQSPPVELFNRSI	by P2K1	AT2G37840	AT2G37840.1	Protein kinase superfamily protein;(source:Araport11)
17	SFVRPISPKSPVASASAFES	by P2K1	AT2G38280	AT2G38280.1	Encodes a protein with in vitro AMP deaminase activity that is involved in embryogenesis. Homozygous mutant embryos fail to develop past the zygote stage.
18	MTKDQTAAPESPSSNAEALV	by P2K1	AT2G39970	AT2G39970.1	Encodes peroxisomal membrane protein 38 (PMP38). Mutation in this protein results in enlargement of peroxisomes. Delivers NAD+ for optimal fatty acid degradation during storage oil mobilization.
19	ENAAEEQKMSSIESFKQSSL	by P2K2	AT2G47000	AT2G47000.1	Encodes an auxin efflux transmembrane transporter that is a member of the multidrug resistance P-glycoprotein (MDR/PGP) subfamily of ABC transporters. Functions in the basipetal redirection of auxin from the root tip. Exhibits apolar plasma membrane localization in the root cap and polar localization in tissues above and is involved in root hair elongation.
20	ADNDSLDQFLAAAIDAAKKA	by P2K2	AT3G02870	AT3G02870.1	Encodes a L-galactose-1-phosphate phosphatase, involved in ascorbate biosynthesis.
21	AAEEEFSTPPSSPVFHDAKS	by P2K2	AT3G04470	AT3G04470.1	Ankyrin repeat family protein;(source:Araport11)
22	SPVSHASKAHTVSPDVNLIN	by P2K1	AT3G20350	AT3G20350.1	actin cytoskeleton-regulatory complex pan-like protein;(source:Araport11)
23	AAPGLSPKTTTKSNSILENA	by P2K2	AT3G20410	AT3G20410.1	calmodulin-domain protein kinase CDPK isoform 9 (CPK9)
24	SLSSLNLPQASPYRYARQSP	by P2K1	AT3G28690	AT3G28690.2	Receptor-like cytoplasmic kinase involved in CLE and BAM signaling to maintain root meristem homeostasis.
25	TMSPLSSKSMLPPPPRFTLT	by P2K1	AT3G29390.1	AT3G29390.1	Nuclear localized K-homology containing protein that interacts with AS1.
26	KSMLPPPPRSKTMSPLSSKS	by P2K1	AT3G29390.2	AT3G29390.1	Nuclear localized K-homology containing protein that interacts with AS1.
27	GAPSSSGGVSGGDELIRTYK	by P2K1	AT3G48760	AT3G48760.1	DHHC-type zinc finger family protein;(source:Araport11)
28	SGTLAEMLATSDREARPASF	by P2K1	AT3G53540	AT3G53540.2	afadin;(source:Araport11)
29	KDRPVVTCLDSSWRYMAPEV	by P2K1	AT3G58760	AT3G58760.3	Integrin-linked protein kinase family;(source:Araport11)
30	EERYFRADTLDFSKWDLHMG	by P2K2	AT3G63260	AT3G63260.1	protein kinase, similar to mammal mixed-lineage kinase and Raf protein kinase
31	KTMIMFIGDGIGKTVIKANR	by P2K1	AT4G02300	AT4G02300.1	Pectin methylesterase inhibitor; INVI-PMEI protein isoform which clustered with a PME.
32	PPPLDEKVTVMPIISPERPV	by P2K2	AT4G03390	AT4G03390.1	Membrane localized putative receptor kinase involved in iron homeostasis and regulation of callose deposition.
33	KKKSWGKLYRPDSFIIEAGQ	by P2K1	AT4G13420	AT4G13420.1	Encodes a protein of the KUP/HAK/KT potassium channel class that is upregulated in the roots by K levels.
34	GIQVAVKKLDDEVLSDDDQV	by P2K1	AT4G18950	AT4G18950.1	BHP1 is a Raf-like protein kinase involved in mediating blue light dependent stomatal opening.
35	DAFQNLLLKDNDSEPEELLR	by P2K2	AT4G27430	AT4G27430.1	Positive regulator of light-regulated genes. Novel nuclear protein which requires light for its high level expression. The mRNA is cell-to-cell mobile.
36	ISQLEPEVLSPIKPADDQLS	by P2K2	AT4G29810	AT4G29810.2	Encodes a MAP kinase kinase 2 that regulates MPK6 and MPK4 in response to cold and salt stresses. Co-expression with MEKK1 in protoplasts activated MKK2 activity, suggesting that MEKK1 may be a regulator of MKK2.
37	EGAPDTEVLLASPRLGRLLV	by P2K2	AT4G31160	AT4G31160.1	Encodes a DCAF/DWD protein capable of interacting with DDB1 and associating with CUL4, likely as part of a nuclear ubiquitin ligase complex. DCAF1 appears to be required for plant embryogenesis and to affect several other developmental processes including leaf, shoot, and flower development.
38	AGADSEMLSMSQKEIKDEDA	by P2K1	AT5G04930	AT5G04930.1	Encodes a putative aminophospholipid translocase (p-type ATPase) involved in chilling response. It is targeted to the plasma membrane following association in the endoplasmic reticulum with an ALIS protein beta-subunit. The mRNA is cell-to-cell mobile.
39	NKLDGPVPASLGNLKELTHM	by P2K2	AT5G07280	AT5G07280.1	Encodes EMS1 (EXCESS MICROSPOROCYTES1), a putative leucine-rich repeat receptor protein kinase that controls somatic and reproductive cell fates in Arabidopsis anther.
40	GSFELPRGQSSREGDVELGE	by P2K1	AT5G08080	AT5G08080.3	member of SYP13 Gene Family, PM-associated; The root length of SYP132-overexpressing seedlings was shorter than that of the wild type. Auxin regulates SYP132 in root growth and the geotropic response. The expression of SYP132 is tightly regulated by auxin, and increased expression of SYP132 reduces the content of H+-ATPase protein on the plasma membrane and is involved in the endocytosis of plasm…
41	KDAWLDSIEKNPMYMGRSAA	by P2K1	AT5G09390	AT5G09390.1	CD2-binding protein-like protein;(source:Araport11)
42	TSILGDAIDYMKELLDKINK	by P2K1	AT5G10570	AT5G10570.1	Encodes a myo-inositol hexakisphosphate kinase.
43	KSPSPEISKLVGSPNKPPRA	by P2K2	AT5G12080	AT5G12080.1	Encodes a mechanosensitive (or stretch-activated) ion channel in the plasma membrane with a moderate preference for anions.Cell death activity is negatively regulated by phosphorylation while mechanosensitive properties are unaffected.
44	RNLNKEADDLSDRLTQLLES	by P2K1 and P2K2	AT5G15160.1	AT5G15160.1	BNQ2 belongs to a family of atypical non-DNA binding basic helix-loop-helix (bHLH) proteins that heterodimerize with and negatively regulate bHLH transcription factors. Directly and negatively regulated by AP3 and PI in petals.Required for appropriate regulation of flowering time.
45	EADDLSDRLTQLLESIDPNS	by P2K2	AT5G15160.2	AT5G15160.1	BNQ2 belongs to a family of atypical non-DNA binding basic helix-loop-helix (bHLH) proteins that heterodimerize with and negatively regulate bHLH transcription factors. Directly and negatively regulated by AP3 and PI in petals.Required for appropriate regulation of flowering time.
46	TATEAYEAPLLVSLSGRRTS	by P2K2	AT5G25930	AT5G25930.1	LRR transmembrane receptor kinase. Binds SCREW phyotocytokine signaling peptides during plant immune response.
47	QLSSNQVSRTSSLLSSSVAS	by P2K1	AT5G35430	AT5G35430.1	Tetratricopeptide repeat (TPR)-like superfamily protein;(source:Araport11)
48	VHLADEVKEPLTIEDAVLKQ	by P2K1	AT5G35750	AT5G35750.1	Encodes histidine kinase AHK2.
49	RRRSDKASASKVLQETCNYI	by P2K2	AT5G39860	AT5G39860.1	Encodes PRE1 (PACLOBUTRAZOL RESISTANCE1). PRE1 and IBH1 form a pair of antagonistic HLH/bHLH transcription factors that function downstream of BZR1 to mediate brassinosteroid regulation of cell elongation. BNQ1 is directly and negatively regulated by AP3 and PI in petals.Required for appropriate regulation of flowering time.
50	LPTEIIPRESSDEALVSMLA	by P2K2	AT5G40450	AT5G40450.1	Encodes a member of a plant gene family, APK_ORTHOMCL5144,of unknown function. RBB1 is localized to the cytosol and involved in vacuolar biogenesis and organization. RBB1 mutants have increased number of vacuolar bulbs and fewer trans-vacuolar strands.
51	ESIATGIRLTRSISPLPLSK	by P2K2	AT5G43310	AT5G43310.1	COP1-interacting protein-like protein;(source:Araport11)
52	LGILRGANSDTNSDTESIAS	by P2K1	AT5G47910	AT5G47910.1	NADPH/respiratory burst oxidase protein D (RbohD).Interacts with AtrbohF gene to fine tune the spatial control of ROI production and hypersensitive response to cell in and around infection site. The mRNA is cell-to-cell mobile.
53	DTTVSSDGRQTPTVQIPRTK	by P2K1	AT5G50020	AT5G50020.2	DHHC-type zinc finger family protein;(source:Araport11)
54	EETISGVSKALGPSKIVLFH	by P2K2	AT5G53890	AT5G53890.1	Encodes a leucine-rich repeat receptor kinase (LRR-RK) involved in the perception of phytosulfokine (PSK), which is a 5-aa tyrosine-sulfated peptide that primarily promotes cellular proliferation.
55	SFLAESISRSGSFESGSLRG	by P2K1	AT5G55900	AT5G55900.1	Sucrase/ferredoxin-like family protein;(source:Araport11)
56	RKEIAEGVTQIVQMLETEEE	by P2K2	AT5G62390	AT5G62390.1	A member of Arabidopsis BAG (Bcl-2-associated athanogene) proteins, plant homologs of mammalian regulators of apoptosis. Plant BAG proteins are multi-functional and remarkably similar to their animal counterparts, as they regulate apoptotic-like processes ranging from pathogen attack, to abiotic stress, to plant development. Localized to the ER. Necessary for the proper maintenance of the unfolde…
57	SQGMYTMEQLMRASAELLGR	by P2K1	AT5G67200	AT5G67200.1	Leucine-rich repeat protein kinase family protein;(source:Araport11)
58	DAKIVNTEETTAHESKILKE	MuSite	AT5G40450	AT5G40450.1	Encodes a member of a plant gene family, APK_ORTHOMCL5144,of unknown function. RBB1 is localized to the cytosol and involved in vacuolar biogenesis and organization. RBB1 mutants have increased number of vacuolar bulbs and fewer trans-vacuolar strands.
59	VLRVEGSHCSLSEMDDFDLT	HMMER and MuSite	AT4G09510	AT4G09510.1	CINV2 appears to function as a neutral invertase based on the phenotype of a cinv1(AT1G35580)/cinv2 double mutant. It is predicted to be a cytosolic enzyme. CINV1, CINV2, and possibly other cytosolic invertases may play an important role in supplying carbon from sucrose to non-photosynthetic tissues.
60	HPEQDQPLTSRVVTLWYRAP	HMMER	AT4G10010	AT4G10010.2	Protein kinase superfamily protein;(source:Araport11)
61	QGHQKQPLTSRVVTLWYRPP	HMMER	AT1G09600	AT1G09600.1	Protein kinase superfamily protein;(source:Araport11)
62	KPDQDQPLTSRVVTLWYRAP	HMMER	AT1G33770	AT1G33770.1	Protein kinase superfamily protein;(source:Araport11)
63	SGNKQPLTSRVVTLWYRPPE	HMMER	AT1G18670	AT1G18670.3	Encodes a cyclin-dependent kinase-like protein with a ser/thr protein kinase domain and an N-terminal myristoylation sequence. Mutants in this gene are unable to express female sterility in response to beta-aminobutyric acid, as wild type plants do.
64	DPKQKQTMTSRVVTLWYRPP	HMMER	AT5G50860	AT5G50860.1	Protein kinase superfamily protein;(source:Araport11)
65	GQRKQPLTSRVVTLWYRPPE	HMMER	AT1G57700	AT1G57700.1	Protein kinase superfamily protein;(source:Araport11)
66	HKKKPLTSRVVTLWYRPPEL	HMMER	AT1G74330	AT1G74330.1	Protein kinase superfamily protein;(source:Araport11)
67	NHKRPMTSRVVTLWYRAPEL	HMMER	AT1G54610	AT1G54610.1	Protein kinase superfamily protein;(source:Araport11)
68	QNCVPLTSRVVTLWYRPPEL	HMMER	AT5G44290	AT5G44290.1	Protein kinase superfamily protein;(source:Araport11)
69	SNKNQLTSRVVTLWYRAPEL	HMMER	AT5G39420	AT5G39420.1	CDC2C;(source:Araport11)
70	RNKNQLTSRVVTLWYRAPEL	HMMER	AT3G01085	AT3G01085.3	Protein kinase superfamily protein;(source:Araport11)
71	DGDLQLTSRVVTLWYRAPEL	HMMER	AT1G71530	AT1G71530.1	Protein kinase superfamily protein;(source:Araport11)
72	LRNAVTEASGTGGYARASAK	HMMER and MuSite	AT1G70520	AT1G70520.1	Encodes a cysteine-rich receptor-like protein kinase located to the plasma membrane. Involved in regulating microbe-associated molecular pattern-triggered ROS production and stress induced callose deposition at the plasmodesmata in roots. Required for MAMP-triggered responses and resistance to Pseudomonas syringae pv. tomato 118 DC3000 .
73	QIPRSLGSFKEETNKISDLS	HMMER	AT4G09160	AT4G09160.1	PATLs belong to a family of proteins having a Golgi dynamics (GOLD) domain in tandem with the Sec14p-like domain. PATLs are auxin regulated. Quadruple mutants (patl2456) show altered PIN1 lateralization in root endodermis cells.
74	AAALSKTFKSPVVETIQSLP	HMMER	AT1G07270	AT1G07270.1	Cell division control, Cdc6;(source:Araport11)
75	NFDLEDLLRASAEVLGKGSY	HMMER	AT3G08680	AT3G08680.1	Leucine-rich repeat protein kinase family protein;(source:Araport11)
76	NFDLEDLLKASAEVLGKGSF	HMMER	AT5G05160	AT5G05160.1	Encodes a receptor-like kinase that activates secondary growth, the production of secondary vascular tissues.
77	SFDLEDLLRASAEVLGKGSV	HMMER	AT2G26730	AT2G26730.1	Leucine-rich repeat protein kinase family protein;(source:Araport11)
78	RFDLQDLLRASAEVLGSGSF	HMMER	AT3G20190	AT3G20190.1	Leucine-rich repeat protein kinase family protein;(source:Araport11)
79	VFDLEDLLRASAEVLGKGPF	HMMER	AT5G53320	AT5G53320.1	Leucine-rich repeat protein kinase family protein;(source:Araport11)
80	SFDLEDLLRASAEVLGKGTF	HMMER	AT4G23740	AT4G23740.1	Leucine-rich repeat protein kinase family protein;(source:Araport11)
81	DETKDNDDDETLEEEGATTV	MuSite	AT3G54010	AT3G54010.1	Immunophilin-like protein similar to the p59 FK506-binding protein (FKBP52). Shows rotamase activity and contains an FKBP-like domain and three tetratricopeptide repeat units. Members of this class of mutation show ectopic cell proliferation in cotyledons. Gene may be alternatively spliced. Belongs to one of the 36 carboxylate clamp (CC)-tetratricopeptide repeat (TPR) proteins (Prasad 2010, Pubme…
82	QRFDLQDLLRASAEVLGSGT	HMMER	AT1G50610	AT1G50610.1	Leucine-rich repeat protein kinase family protein;(source:Araport11)
83	RRFELEDLLRASAEMLGKGG	HMMER	AT1G68400	AT1G68400.1	leucine-rich repeat transmembrane protein kinase family protein;(source:Araport11)
84	ERFTLQDMLRASAEVLGSGG	HMMER	AT4G31250	AT4G31250.1	Leucine-rich repeat protein kinase family protein;(source:Araport11)
85	EKFDLQDLLKASAEILGSGC	HMMER	AT5G35390	AT5G35390.1	Encodes a member of the receptor-like kinase family of genes. In pollen tubes, it accumulates in the plasma membrane of the apical growing tip through the process of exocytosis.
86	TFDLDDLLAASAEILGKGAH	HMMER	AT5G41680	AT5G41680.1	Protein kinase superfamily protein;(source:Araport11)
87	GKFELQDLLKASAEILGSGC	HMMER	AT2G07040	AT2G07040.1	Pollen receptor kinase. Coexpression of AtPRK2a with AtRopGEF12 resulted in isotropic pollen tube growth.
88	EFDLDGLLKASAEVLGKGTF	HMMER	AT5G16590	AT5G16590.1	Leucine-rich repeat protein kinase family protein;(source:Araport11)
89	DVAEKVTEMDSPSEGMSNKI	MuSite	AT1G08800	AT1G08800.1	myosin-binding protein (Protein of unknown function, DUF593);(source:Araport11)
90	LFDLDDLLSSSAEVLGKGAF	HMMER	AT1G64210	AT1G64210.1	Leucine-rich repeat protein kinase family protein;(source:Araport11)
91	AFNLEDLLIASAEFLGKGVF	HMMER	AT5G24100	AT5G24100.1	Leucine-rich repeat protein kinase family protein;(source:Araport11)
92	FSFELDELLRASAYVLGKSG	HMMER and MuSite	AT1G67510	AT1G67510.1	Leucine-rich repeat protein kinase family protein;(source:Araport11)
93	RYTMDDLLKASAETLGRGTL	HMMER	AT1G60630	AT1G60630.1	Leucine-rich repeat protein kinase family protein;(source:Araport11)
94	RYTMEDLLKASAETLGRGTL	HMMER	AT1G10850	AT1G10850.1	Leucine-rich repeat protein kinase family protein;(source:Araport11)
95	ALDLDELLKASAFVLGKGGN	HMMER	AT1G25320	AT1G25320.1	Leucine-rich repeat protein kinase family protein;(source:Araport11)
96	VAFNLEELLKASAFVLGKSG	HMMER	AT2G01210	AT2G01210.1	ZAR1 encodes a plasma membrane localized leucine-rich repeat receptor-like kinase (LRR-RLK) that contains a putative CaM-binding domain and a Gβ-binding motif within its intracellular kinase region. Homozygous of function mutations are embryo-lethal and fail to properly make the first asymmetric division of the zygote. ZAR1 interacts with both CaM and Gβ in vivo and that interaction activates ZAR…
97	YTMEQLMRASAELLGRGSVG	HMMER and MuSite	AT5G67200	AT5G67200.1	Leucine-rich repeat protein kinase family protein;(source:Araport11)
98	ELELEDLLRASAYVIGKSRS	HMMER	AT2G42290	AT2G42290.1	Leucine-rich repeat protein kinase family protein;(source:Araport11)
99	IEFDLDQLLKASAFLLGKSR	HMMER	AT1G66830	AT1G66830.1	Leucine-rich repeat protein kinase family protein;(source:Araport11)
100	ELELEDLLRASAYVVGKSRS	HMMER	AT3G57830	AT3G57830.1	Leucine-rich repeat protein kinase family protein;(source:Araport11)
101	TVDQLMRASAELLGRGSVGT	HMMER	AT3G50230	AT3G50230.2	Leucine-rich repeat protein kinase family protein;(source:Araport11)
102	TQLELDTLLKASAYVLGTNR	HMMER	AT2G15300	AT2G15300.1	Leucine-rich repeat protein kinase family protein;(source:Araport11)
103	TRLDLDTLLKASAYILGTTG	HMMER	AT4G34220	AT4G34220.1	Encodes a receptor like kinase involved in ABA-mediated seedling development and drought tolerance.RDK1 is an atypical or pseudokinase and has no phosphorylation activity. Its expression is upregulated in response to ABA.interacts with ABI1 and other PP2C phosphatases.
104	VYTMDQLMTASAELLGRGTV	HMMER	AT5G43020	AT5G43020.1	Leucine-rich repeat protein kinase family protein;(source:Araport11)
105	PKPFNYPFKSHSPPVEFIKR	HMMER	AT3G53930	AT3G53930.2	Protein kinase superfamily protein;(source:Araport11)
106	DSLDQFLAAAIDAAKKAGQI	HMMER	AT3G02870	AT3G02870.1	Encodes a L-galactose-1-phosphate phosphatase, involved in ascorbate biosynthesis.
107	YSPISHDSKVHTVSLDANMM	HMMER	AT1G50660	AT1G50660.1	actin cytoskeleton-regulatory complex pan-like protein;(source:Araport11)
108	SKTMSPPSSKSMLPPPPRSK	HMMER	AT3G29390	AT3G29390.1	Nuclear localized K-homology containing protein that interacts with AS1.
109	SPPSSKSMLPPPPRSKTMSP	HMMER	AT3G29390	AT3G29390.1	Nuclear localized K-homology containing protein that interacts with AS1.
110	KTMIMFIGDGIGRTVIKANR	HMMER	AT4G02320	AT4G02320.1	Pectin methylesterase inhibitor; INVI-PMEI protein isoform which clustered with a PME.
111	KKTNLMFIGDGKGKTVITGG	HMMER	AT5G53370	AT5G53370.2	Pectin methylesterase inhibitor; INVI-PMEI protein isoform which clustered with a PME.
112	KKINLMFVGDGKGKTVISGG	HMMER	AT3G49220	AT3G49220.3	Pectin methylesterase involved in transpiration, heat tolerance.
113	KKTNIMFLGDGRGKTIITGS	HMMER	AT1G53830	AT1G53830.1	encodes a pectin methylesterase involved in callus formation.
114	KQKNVMLVGDGKGKTVIVGS	HMMER	AT3G59010	AT3G59010.1	Encodes PME35, a pectin methylesterase. PME35-mediated demethylesterification of the primary cell wall regulates the mechanical strength of the supporting tissue.
115	KKTNIMLVGDGIGQTIITGD	HMMER	AT3G05620	AT3G05620.1	Pectin methylesterase inhibitor; INVI-PMEI protein isoform which clustered with a PME.
116	KKRNIMLIGDGINKTIISGN	HMMER	AT5G04970	AT5G04970.1	Pectin methylesterase inhibitor; INVI-PMEI protein isoform which clustered with a PME.
117	SKWNVMIYGDGKGKTIISGS	HMMER	AT1G53840	AT1G53840.1	encodes a pectin methylesterase
118	GYNGDASVPPTPRRNSAGAT	MuSite	AT1G14690	AT1G14690.1	microtubule-associated protein 65-7;(source:Araport11)
119	ASILGDAIDYLKELLQRIND	HMMER	AT1G12860	AT1G12860.1	Encodes ICE2 (Inducer of CBF Expression 2), a transcription factor of the bHLH family that participates in the response to deep freezing through the cold acclimation-dependent pathway. Overexpression of ICE2 results in increased tolerance to deep freezing stress after cold acclimation.
120	DRASIVGEAIDYIKELLRTI	HMMER	AT1G06170	AT1G06170.1	Encodes a bHLH transcription factor that together with bHLH010 and bHLH091 is important for the normal transcriptome of the developing Arabidopsis anther, possibly by forming a feed-forward loop with DYT1. Recognizes the TCATGTGC box to activate the expression of target genes, including ATA20, EXL4, and MEE48.
121	DRASILGDAINYVKELQNEA	HMMER	AT2G16910	AT2G16910.1	Encodes a basic helix-loop helix transcription factor involved in tapetal cell development, that directly regulates MGT5 expression in tapetum cells. Loss of function mutations are male sterile. AMS binds to a region termed the E box of target gene promoters.
122	DQASIVGGAIDFIKELEQLL	HMMER	AT4G01460	AT4G01460.1	basic helix-loop-helix (bHLH) DNA-binding superfamily protein;(source:Araport11)
123	DQASIVGGAINYVKELEHIL	HMMER	AT1G22490	AT1G22490.2	basic helix-loop-helix (bHLH) DNA-binding superfamily protein;(source:Araport11)
124	DQASIVGGAINYLKELEHHL	HMMER	AT1G72210	AT1G72210.1	basic helix-loop-helix (bHLH) DNA-binding superfamily protein;(source:Araport11)
125	DQASIVGGAIDFIKELEHKL	HMMER	AT5G46690	AT5G46690.1	beta HLH protein 71;(source:Araport11)
126	DKASLLGDAISYIKELQEKV	HMMER	AT2G46510	AT2G46510.1	Encodes a nuclear localized BLH domain containing transcriptional activator involved in response to ABA. Overexpression confers enhanced ABA responsiveness while loss of function mutants are ABA sensitive.bHLH17 interacts with JAZ proteins, and functions redundantly with bHLH3, bHLH13 and bHLH14 to negatively regulate jasmonate responses.
127	RNLSKEVDDLSERLSQLLES	HMMER	AT3G47710	AT3G47710.1	BNQ3 belongs to a family of atypical non-DNA binding basic helix-loop-helix (bHLH) proteins that heterodimerize with and negatively regulate bHLH transcription factors. Directly and negatively regulated by AP3 and PI in petals. Required for appropriate regulation of flowering time.May also have a role in regulating light responses.
128	RNLHREVDDLSDRLSELLAS	HMMER	AT1G26945	AT1G26945.1	Encodes a basic helix-loop-helix (bHLH) protein involved in blue/far-red light signaling. Physically interacts with HFR1 and negatively regulates its activity.
129	RNLNREVDNLSERLSQLLES	HMMER and MuSite	AT5G39860	AT5G39860.1	Encodes PRE1 (PACLOBUTRAZOL RESISTANCE1). PRE1 and IBH1 form a pair of antagonistic HLH/bHLH transcription factors that function downstream of BZR1 to mediate brassinosteroid regulation of cell elongation. BNQ1 is directly and negatively regulated by AP3 and PI in petals.Required for appropriate regulation of flowering time.
130	RNLHREVDDLSERLSELLAN	HMMER	AT1G74500	AT1G74500.1	Encodes a basic helix/loop/helix transcription factor that acts downstream of MP in root initiation. TMO7 protein moves to the hypophysis and to vascular cells, contributing to MP-dependent root formation. Promotes the correct definition of the hypophysis cell division plane.
131	RKLHREVDNLSDRLSQLLDS	HMMER	AT3G28857	AT3G28857.1	Encodes a atypical member of the bHLH (basic helix-loop-helix) family transcriptional factors.
132	RRRSDKVSASKVLQETCNYI	HMMER	AT1G26945	AT1G26945.1	Encodes a basic helix-loop-helix (bHLH) protein involved in blue/far-red light signaling. Physically interacts with HFR1 and negatively regulates its activity.
133	NRRSGKVSASRVLQETCSYI	HMMER	AT3G47710	AT3G47710.1	BNQ3 belongs to a family of atypical non-DNA binding basic helix-loop-helix (bHLH) proteins that heterodimerize with and negatively regulate bHLH transcription factors. Directly and negatively regulated by AP3 and PI in petals. Required for appropriate regulation of flowering time.May also have a role in regulating light responses.
134	SRRSDKVSAARVLQDTCNYI	HMMER	AT1G74500	AT1G74500.1	Encodes a basic helix/loop/helix transcription factor that acts downstream of MP in root initiation. TMO7 protein moves to the hypophysis and to vascular cells, contributing to MP-dependent root formation. Promotes the correct definition of the hypophysis cell division plane.
135	RSNTVSASKVLQETCNYIRN	HMMER	AT5G15160	AT5G15160.1	BNQ2 belongs to a family of atypical non-DNA binding basic helix-loop-helix (bHLH) proteins that heterodimerize with and negatively regulate bHLH transcription factors. Directly and negatively regulated by AP3 and PI in petals.Required for appropriate regulation of flowering time.
136	STETVPKESFIEAPVSMLAS	HMMER and MuSite	AT5G40450	AT5G40450.1	Encodes a member of a plant gene family, APK_ORTHOMCL5144,of unknown function. RBB1 is localized to the cytosol and involved in vacuolar biogenesis and organization. RBB1 mutants have increased number of vacuolar bulbs and fewer trans-vacuolar strands.
137	TVSKSTGNMLTRSISPLPPA	HMMER and MuSite	AT5G43310	AT5G43310.1	COP1-interacting protein-like protein;(source:Araport11)
138	ETTVSADGRQTPSVQIPRTK	HMMER	AT4G24630	AT4G24630.1	DHHC-type zinc finger family protein;(source:Araport11)
139	EAMYTVDQLMRASAELLGRG	HMMER	AT3G50230	AT3G50230.2	Leucine-rich repeat protein kinase family protein;(source:Araport11)
140	HVYTMDQLMTASAELLGRGT	HMMER	AT5G43020	AT5G43020.1	Leucine-rich repeat protein kinase family protein;(source:Araport11)
141	VRYTMDDLLKASAETLGRGT	HMMER	AT1G60630	AT1G60630.1	Leucine-rich repeat protein kinase family protein;(source:Araport11)
142	VRYTMEDLLKASAETLGRGT	HMMER	AT1G10850	AT1G10850.1	Leucine-rich repeat protein kinase family protein;(source:Araport11)
143	EDIILDFSKNSIMAVMILRY	MuSite	AT2G34850	AT2G34850.1	NAD(P)-binding Rossmann-fold superfamily protein;(source:Araport11)
144	SSKKSRSSSPSSSNSPRSVG	MuSite	AT1G48490	AT1G48490.4	Protein kinase which together with IREH1 plays an important role in controlling root skewing and maintaining the microtubule network.
145	GVAQRKKQNLSDDEDEEDDD	MuSite	AT5G66540	AT5G66540.1	U3 small nucleolar ribonucleoprotein;(source:Araport11)
146	AAGQRQGLPNSPKKHASRSN	MuSite	AT5G16690	AT5G16690.1	Origin Recognition Complex subunit 3. Involved in the initiation of DNA replication. Regulated transcriptionally during cell cycle, peaking at G1/S-phase. Target of E2F/DF family of transcription factors. Interacts with all ORC subunits except ORC1b.
147	QLASLGKRIDEDEEDYDEEG	MuSite	AT3G12480	AT3G12480.1	nuclear factor Y, subunit C11;(source:Araport11)
148	AVETKEDTQPSLDLKEDKET	MuSite	AT5G40450	AT5G40450.1	Encodes a member of a plant gene family, APK_ORTHOMCL5144,of unknown function. RBB1 is localized to the cytosol and involved in vacuolar biogenesis and organization. RBB1 mutants have increased number of vacuolar bulbs and fewer trans-vacuolar strands.
149	KIEAEKAAAEAAKKGPPKET	MuSite	AT5G66140	AT5G66140.1	Encodes alpha5 subunit of 20S proteosome complex involved in protein degradation.
150	SIATGIRLTRSISPLPLSKR	MuSite	AT5G43310	AT5G43310.1	COP1-interacting protein-like protein;(source:Araport11)
151	ESVAKLKGLDIDTAGHHYTV	MuSite	AT2G18960	AT2G18960.1	Encodes a plasma membrane proton ATPase. Mutants have a reduced ability to close their stomata in response to drought and are affected in stomatal but not seed responsiveness to ABA. The mRNA is cell-to-cell mobile.
152	NVDSLSPENDSSRGRPMGLD	MuSite	AT1G21580	AT1G21580.1	Encodes a zinc-finger protein that co-localizes with the exosome-associated RNA helicase HEN2 and functions as a co-factor of nuclear RNA quality control by the nucleoplasmic exosome.
153	MYTMEQLMRASAELLGRGSV	MuSite	AT5G67200	AT5G67200.1	Leucine-rich repeat protein kinase family protein;(source:Araport11)
154	FFSSKKSRSSSPSSSNSPRS	MuSite	AT1G48490	AT1G48490.4	Protein kinase which together with IREH1 plays an important role in controlling root skewing and maintaining the microtubule network.
155	RTSSLVSNSTSKTINHPFQD	MuSite	AT1G32240	AT1G32240.1	Encodes a member of the KANADI family of putative transcription factors. Together with KAN1, this gene appears to be involved in the development of the carpel and the outer integument of the ovule.Along with KAN1 and KAN4 appears to regulate the proper localization of PIN1 in early embryogenesis.
156	KRKTSYQDDDSEEDSENDND	MuSite	AT2G13370	AT2G13370.1	Chromatin-remodeling factor; has large number of MAPK docking sites (D-sites).
157	SGMDIRSKARTLPGPVSNPT	MuSite	AT1G48470	AT1G48470.1	Encodes cytosolic glutamine synthase isozyme. Expression of mRNA is not detectable in roots.
158	AGLDDDSEEDSDRELTMEEI	MuSite	AT2G43650	AT2G43650.1	SAS10/C1D family protein. Loss of function mutants are embryo lethal.Ubiquitously expressed, with preference for tissues undergoing rapid cellular growth and differentiation.
159	FGNEAKGVMTTLCFFRFWLG	MuSite	AT5G43370	AT5G43370.1	Encodes a phosphate transporter Pht1;2. Members of the Pht1 family of phosphate transporters include: Pht1;1/At5g43350, Pht1;2/At5g43370, Pht1;3/At5g43360, Pht1;4/At2g38940, Pht1;5/At2g32830, Pht1;6/At5g43340, Pht1;7/At3g54700, Pht1;8/At1g20860, Pht1;9/At1g76430 (Plant Journal 2002, 31:341) The mRNA is cell-to-cell mobile.
160	DKLGEEEETPSIRGWSASTT	MuSite	AT2G33070	AT2G33070.3	Encodes a nitrile-specifier protein NSP2. NSP2 is one out of five (At3g16400/NSP1, At2g33070/NSP2, At3g16390/NSP3, At3g16410/NSP4 and At5g48180/NSP5) A. thaliana epithiospecifier protein (ESP) homologues that promote simple nitrile, but not epithionitrile or thiocyanate formation.
161	LFFSSKKSRSSSPSSSNSPR	MuSite	AT1G48490	AT1G48490.4	Protein kinase which together with IREH1 plays an important role in controlling root skewing and maintaining the microtubule network.
162	MGKNEKTSLGRALVKHHNHM	MuSite	AT2G27200	AT2G27200.1	Encodes a cytosolic protein that shares 77.3% identity with AtLSG1-2 at the protein sequence level. The mRNA is cell-to-cell mobile.
163	GLEAKEEEEVSPAADETEAK	MuSite	AT2G41740	AT2G41740.1	Encodes a protein with high homology to animal villin.
164	RVEAQNPKDMTGETGTLGYM	MuSite	AT3G22750	AT3G22750.1	Protein kinase superfamily protein;(source:Araport11)
165	LGNSAKGVMTTLCFFRFWLG	MuSite	AT5G43360	AT5G43360.1	Encodes Pht1;3, a member of the Pht1 family of phosphate transporters which include: Pht1;1/At5g43350, Pht1;2/At5g43370, Pht1;3/At5g43360, Pht1;4/At2g38940, Pht1;5/At2g32830, Pht1;6/At5g43340, Pht1;7/At3g54700, Pht1;8/At1g20860, Pht1;9/At1g76430 (Plant Journal 2002, 31:341).
166	FGHEAKGVMTTLCFFRFWLG	MuSite	AT5G43350	AT5G43350.1	Encodes an inorganic phosphate transporter Pht1;1. Mutants display enhanced arsenic accumulation. Under high arsenate concentrations, PHT1;1 levels are reduced and it is delocalized from the plasma membrane. Members of the Pht1 family of phosphate transporters include: Pht1;1/At5g43350, Pht1;2/At5g43370, Pht1;3/At5g43360, Pht1;4/At2g38940, Pht1;5/At2g32830, Pht1;6/At5g43340, Pht1;7/At3g54700, Pht…
167	QPPINRPITLSFRAQLLANA	MuSite	AT1G34460	AT1G34460.5	B1 type cyclin
168	PITESSFLAESISRSGSFES	MuSite	AT5G55900	AT5G55900.1	Sucrase/ferredoxin-like family protein;(source:Araport11)
169	GSEDDGLLDLSDDDFFDKGS	MuSite	AT5G43720	AT5G43720.1	rRNA-processing EFG1-like protein (DUF2361);(source:Araport11)
170	LDESSDSEEESEYDELPPFK	MuSite	AT3G16620	AT3G16620.1	component of TOC complex, plastid protein import machinery.
171	QEIVSEIFGKSPCKGVNPDE	MuSite	AT4G37910	AT4G37910.1	mitochondrial heat shock protein 70-1;(source:Araport11)
172	ESVVKLKGLDIDTIQQHYTV	MuSite	AT2G24520	AT2G24520.2	plasma membrane H+-ATPase;(source:Araport11)
173	KKGWFSSVFQSITGKANLER	MuSite	AT4G30600	AT4G30600.1	signal recognition particle receptor alpha subunit family protein;(source:Araport11)
174	KQNKRDPSRASLGNEEELIK	MuSite	AT5G09960	AT5G09960.1	sorbin/SH3 domain protein;(source:Araport11)
175	GMGGMEEFEDSDDEETAKSG	MuSite	AT4G02450	AT4G02450.1	Encodes one of two isoforms of a co-chaperone of HSP90 that is required for root growth, in particular in the maintenance of the root meristem.
176	KRIDKNVDSLSPENDSSRGR	MuSite	AT1G21580	AT1G21580.1	Encodes a zinc-finger protein that co-localizes with the exosome-associated RNA helicase HEN2 and functions as a co-factor of nuclear RNA quality control by the nucleoplasmic exosome.
177	QGLEATKKTATEAYEAPLLV	MuSite	AT5G25930	AT5G25930.1	LRR transmembrane receptor kinase. Binds SCREW phyotocytokine signaling peptides during plant immune response.
178	ATGIRLTRSISPLPLSKRET	MuSite	AT5G43310	AT5G43310.1	COP1-interacting protein-like protein;(source:Araport11)
179	SSLVSNSTSKTINHPFQDLS	MuSite	AT1G32240	AT1G32240.1	Encodes a member of the KANADI family of putative transcription factors. Together with KAN1, this gene appears to be involved in the development of the carpel and the outer integument of the ovule.Along with KAN1 and KAN4 appears to regulate the proper localization of PIN1 in early embryogenesis.
180	EEIVDDTPRPSLEEQPLVPP	MuSite	AT1G02700	AT1G02700.1	GATA transcription factor-like protein;(source:Araport11)
181	SRRLKEVNEETDDDEDDGEP	MuSite	AT3G17340	AT3G17340.2	Ran effector.
182	EAAQAAARHESDKLDKAKVA	MuSite	AT2G03440	AT2G03440.1	Induced at the transcriptional level by Pseudomonas syringae pv. tomato infection.
183	MQSLGIDASSSSGEEPHPNT	MuSite	AT5G58720	AT5G58720.1	smr (Small MutS Related) domain-containing protein;(source:Araport11)
184	GILAADESTETIGKRFAGIN	MuSite	AT4G26520	AT4G26520.1	Aldolase superfamily protein;(source:Araport11)
185	RSAAAAADIMDRPPISELAG	MuSite	AT1G70070	AT1G70070.1	Allelic to ISE2(increased size exclusion limit of plasmodesmata 2). Mutants maintain dilated plasmodesmata at the embryonic torpedo stage.
186	KDWYDVKAPGSFTNRNVGKT	MuSite	AT4G34670	AT4G34670.1	Ribosomal protein S3Ae;(source:Araport11)
187	FGLSRSFHTESRSHVSTLVA	MuSite	AT1G05700	AT1G05700.2	Leucine-rich repeat transmembrane protein kinase protein;(source:Araport11)
188	DEMSKKKSKNSMGEEDVKKK	MuSite	AT4G01260	AT4G01260.1	DNA-binding storekeeper protein-related transcriptional regulator;(source:Araport11)
189	DSVELNKTNGSGEATPYSRA	MuSite	AT3G13080	AT3G13080.1	encodes an ATP-dependent MRP-like ABC transporter able to transport glutathione-conjugates as well as chlorophyll catabolites. The expression of this gene is upregulated by herbicide safeners such as benoxacor and fenclorim.
190	DDVDFEDDEDSDEDDEEEED	MuSite	AT3G15357	AT3G15357.1	phosphopantothenoylcysteine decarboxylase subunit;(source:Araport11)
191	PVQEGTEEGSSPRASVSDNG	MuSite	AT1G51270	AT1G51270.3	vesicle-associated protein 1-4;(source:Araport11)
192	VKKDGESGDESEEDDEDGLP	MuSite	AT5G10070	AT5G10070.2	RNase L inhibitor protein-like protein;(source:Araport11)
193	NTGNFLTDRPSTKVHAAPGG	MuSite	AT2G03680	AT2G03680.1	The SPR1 gene encodes a plant-specific 12-kD protein which has a repeated motif at both ends, separated by a predicted rod-like domain, suggesting that it may act as an intermolecular linker. Ubiquitously expressed and belongs to a six-member gene family in Arabidopsis; expressed in transgenic seedlings localized to microtubules within the cortical array, preprophase band, phragmoplast, and mitot…
194	KEESSKLSDLSNSEKKSLDE	MuSite	AT1G72160	AT1G72160.1	Sec14p-like phosphatidylinositol transfer family protein;(source:Araport11)
195	FAEPINARSKSFVGTHEYLA	MuSite	AT2G26700	AT2G26700.1	Member of AGC VIIIa Kinase gene family. Encodes PID2, a homolog of PID. Simultaneous disruption of PID(AT2G34650) and its 3 closest homologs (PID2/AT2G26700, WAG1/AT1G53700, and WAG2/AT3G14370) abolishes the formation of cotyledons.
196	GKVYRAREKATGKIVALKKT	MuSite	AT1G76540	AT1G76540.1	Encodes a cyclin-dependent protein kinase involved in regulation of the G2/M transition of the mitotic cell cycle. Specifically binds to the cyclin CYCD4;1, expressed in shoot meristem, young leaves and vascular tissue during the G2/M phase. Required for proper organization of the shoot apical meristem and for hormone signaling.
197	RVEALNPKDMTGETGTLGYM	MuSite	AT4G14780	AT4G14780.1	Protein kinase superfamily protein;(source:Araport11)
198	ISRSGSFESGSLRGGDGDCF	MuSite	AT5G55900	AT5G55900.1	Sucrase/ferredoxin-like family protein;(source:Araport11)
199	ELKIKPTKGPSNVMVKGVEK	MuSite	AT5G43310	AT5G43310.1	COP1-interacting protein-like protein;(source:Araport11)
200	VEGLMLKIPLTIPRVFYINS	MuSite	AT2G27120	AT2G27120.2	Encodes a protein with similarity to DNA polymerase epsilon catalytic subunit. Based on yeast two hybrid analysis, not predicted to be a subunit of the DNA polymerase epsilon complex. No phenotype observed in homozygous mutant embryos or plants but in combination with TIL1-1/til1-1 heterozygotes arrest earlier than til1 homozygotes suggesting TIL2 functions redundantly with TIL1.
201	VAKPADDSDQSDDIVVCNIS	MuSite	AT5G09250	AT5G09250.4	Encodes a nuclear protein similar to the transcriptional co-activator (KIWI).Mutants show defects in pollen development, specifically the intine layer of the pollen wall. Widely expressed throughout but most highly expressed in pollen and pistil.
202	RVEASNPNDMTGETGTLGYM	MuSite	AT5G50000	AT5G50000.1	Belongs to the Raf-like kinase subfamily of the mitogen-activated protein kinase kinase kinase (MAPKKK) family. Negatively regulates stomatal opening by negatively regulating plasma membrane H+-ATPase phosphorylation.
203	KVMAAFRAGLSAAATKAKLF	MuSite	AT1G21700	AT1G21700.1	a member of the Arabidopsis SWI3 gene family. Protein physically interacts with ATSWI3B and ATSWI3A, the other two members of the SWI3 family. Homologous to yeast SWI3 & RSC8, components of the SWI/SNF and RSC chromatin remodeling complexes. Referred to as CHB3 in Zhou et al (2003).
204	LKQVHPDIGISGKAMGIMNS	MuSite	AT3G09480	AT3G09480.1	Histone superfamily protein;(source:Araport11)
205	SEPSSPGRQASASPMSNKEL	MuSite	AT2G02170	AT2G02170.1	Remorin family protein;(source:Araport11)
206	ETHIPQLWHRYGKCTEGTIP	MuSite	AT3G13510	AT3G13510.1	carboxyl-terminal peptidase, putative (DUF239);(source:Araport11)
207	KALLNGPGNYSFNKATDDSK	MuSite	AT1G24764	AT1G24764.3	Member of the MAP70 protein family.
208	RLRQIVSENATNKRCLEAAG	MuSite	AT2G35930	AT2G35930.1	Encodes a cytoplasmically localized U-box domain containing E3 ubiquitin ligase that is involved in the response to water stress and acts as a negative regulator of PAMP-triggered immunity.
209	PSSPGRQASASPMSNKELSE	MuSite	AT2G02170	AT2G02170.1	Remorin family protein;(source:Araport11)
210	PGFMCQGGDFTAKNGTGGES	MuSite	AT4G34870	AT4G34870.1	belongs to cyclophilin family
211	SKLAKVKAQVTEVKGVMMEN	MuSite	AT2G32670	AT2G32670.1	member of Synaptobrevin -like protein family; TGN/PM localized.
212	NVSGPFGEPLSHRFLSPGPF	MuSite	AT3G15920	AT3G15920.1	Phox (PX) domain-containing protein;(source:Araport11)
213	GMARIFGMDQTEANTRRIVG	MuSite	AT3G45860	AT3G45860.1	Encodes a cysteine-rich receptor-like protein kinase. Involved in programmed cell death and defense response to pathogen.
214	SGGSQGGSRRSVQNIEEDQK	MuSite	AT5G45520	AT5G45520.1	Leucine-rich repeat (LRR) family protein;(source:Araport11)
215	PQLWHRYGKCTEGTIPMRRT	MuSite	AT3G13510	AT3G13510.1	carboxyl-terminal peptidase, putative (DUF239);(source:Araport11)
216	DFGLSRIKHQTYLTSKSGKG	MuSite	AT3G06630	AT3G06630.2	protein kinase family protein;(source:Araport11)
217	KKEPMEVDDDYGRRGRRRSP	MuSite	AT1G80930	AT1G80930.1	MIF4G domain-containing protein / MA3 domain-containing protein;(source:Araport11)
218	LQTEDPGSPVSPKNDRKNNL	MuSite	AT3G09670	AT3G09670.1	PWWP domain protein involved in regulation of FLC and flowering time.
219	GRLLNEVPPRSPRGTPLPSY	MuSite	AT1G49000	AT1G49000.1	transmembrane protein;(source:Araport11)
220	STSRRPLLSISGGGDLAGPS	MuSite	AT3G12620	AT3G12620.1	Protein phosphatase 2C family protein;(source:Araport11)
221	ENKGRSLRGDSGFQSGDIRG	MuSite	AT3G19300	AT3G19300.1	Protein kinase superfamily protein;(source:Araport11)
222	KARRDGEMGSSSPERKNIER	MuSite	AT4G08760	AT4G08760.1	hypothetical protein;(source:Araport11)
223	VLVKGEPNVSYICSRYYRAP	MuSite	AT1G09840	AT1G09840.1	GSK3-like kinase, sub-group IV.
224	WSNFHQIGRNSFLAASTVYV	MuSite	AT1G31020	AT1G31020.1	thioredoxin O2;(source:Araport11)
225	ELVKTAKSIASPGRGILAID	MuSite	AT2G01140	AT2G01140.1	Plastid localized fructose 1,6-bisphosphate aldolase, a CBB pathway enzyme.
