# Supplementary material for: Unveiling orphan receptor-like kinases in plants: novel client discovery using high-confidence library predictions in the Kinase–Client (KiC) assay
Source: Front Plant Sci. 2024 Apr 3;15:1372361. doi: 10.3389/fpls.2024.1372361 (PMC11021772; doi:10.3389/fpls.2024.1372361)
Supplement: Supplementary Table 2 — Enzyme: substrate ratio comparison. [file Table_2.xlsx]

## Sheet: 1 to 4 ratio
Checked	Confidence	Annotated Sequence	Modifications	Qvality PEP	Qvality q-value	# PSMs	Master Protein Accessions	Positions in Master Proteins	# Missed Cleavages	Theo. MH+ [Da]	Abundances (Scaled): F20: Sample	Quan Info	Found in Sample: [S20] F20: Sample	Confidence (by Search Engine): Sequest HT	Percolator q-Value (by Search Engine): Sequest HT	Percolator PEP (by Search Engine): Sequest HT	XCorr (by Search Engine): Sequest HT	Top Apex RT [min]
TRUE	High	[-].GKVYRAREKATGKIVALKKT.[-]	1xPhospho [Y4(96.9)]	0.0390878	0.00199399	6	Peptide196	Peptide196 [1-20]	0	2297.32	100		High	High	0.0004713	0.001443	3.76	25.63
TRUE	High	[-].KPDQDQPLTSRVVTLWYRAP.[-]	1xPhospho [Y17(84.1)]	0.0236273	0.00199399	3	Peptide62	Peptide62 [1-20]	0	2450.22	100		High	High	0.0004713	0.0006173	3.84	54.05
TRUE	High	[-].SIATGIRLTRSISPLPLSKR.[-]	1xPhospho [T9(88.9)]	0.0099893	0.00199399	6	Peptide150	Peptide150 [1-20]	0	2246.27	100		High	High	0.0004713	0.000147	3.73	47.08
TRUE	High	[-].EGAPDTEVLLASPRLGRLLV.[-]	1xPhospho [T6(100)]	0.000429225	0.00199399	7	Peptide37	Peptide37 [1-20]	0	2186.16	100		High	High	0.0004713	8.323e-07	2.46	60.33
TRUE	High	[-].KTMIMFIGDGIGKTVIKANR.[-]	1xPhospho [T2(100)]	2.52097e-05	0.00199399	8	Peptide31	Peptide31 [1-20]	0	2273.19	100		High	High	0.0004713	7.981e-09	5.11	48.37
TRUE	High	[-].GMARIFGMDQTEANTRRIVG.[-]	1xPhospho [T15(100)]	0.0334978	0.00199399	3	Peptide213	Peptide213 [1-20]	0	2303.08		No Quan Values	High	High	0.0004713	0.001111	3.72
TRUE	High	[-].KKTNIMLVGDGIGQTIITGD.[-]	1xPhospho [T15(100)]	0.000222109	0.00199399	3	Peptide115	Peptide115 [1-20]	0	2154.09	100		High	High	0.0004713	2.824e-07	5.26	52.43
TRUE	High	[-].KQKNVMLVGDGKGKTVIVGS.[-]	1xPhospho [T15(100)]	0.000466881	0.00199399	8	Peptide114	Peptide114 [1-20]	0	2138.14	100		High	High	0.0004713	9.562e-07	4.64	36.91
TRUE	High	[-].GQRKQPLTSRVVTLWYRPPE.[-]	1xPhospho [T13(99.6)]	0.00130191	0.00199399	7	Peptide65	Peptide65 [1-20]	0	2491.3	100		High	High	0.0004713	5.124e-06	5.56	47.07
TRUE	High	[-].SGNKQPLTSRVVTLWYRPPE.[-]	1xPhospho [T13(98.5)]	7.4413e-05	0.00199399	3	Peptide63	Peptide63 [1-20]	0	2408.21	100		High	High	0.0004713	4.71e-08	4.34	50.39
TRUE	High	[-].RNKNQLTSRVVTLWYRAPEL.[-]	1xPhospho [T12(99.7)]	0.00148088	0.00199399	8	Peptide70	Peptide70 [1-20]	0	2524.32	100		High	High	0.0004713	6.35e-06	5.08	51.62
TRUE	High	[-].NTGNFLTDRPSTKVHAAPGG.[-]	1xPhospho [T12(89.3)]	0.00132397	0.00199399	2	Peptide193	Peptide193 [1-20]	0	2119.99		No Quan Values	High	High	0.0004713	5.281e-06	3.8
TRUE	High	[-].HKKKPLTSRVVTLWYRPPEL.[-]	1xPhospho [T12(82)]	0.00400758	0.00199399	6	Peptide66	Peptide66 [1-20]	0	2528.39	100		High	High	0.0004713	3.265e-05	4.94	49.1
TRUE	High	[-].ESIATGIRLTRSISPLPLSK.[-]	1xPhospho [T10(90.1)]	0.0121959	0.00199399	2	Peptide51	Peptide51 [1-20]	0	2219.22	100		High	High	0.0004713	0.0002048	3.77	50.98
TRUE	High	[-].RSMGASTLQATSPKKAAGKN.[-]	1xPhospho [T/S]	0.00145621	0.00199399	3	Peptide1	Peptide1 [1-20]	0	2084.03		No Quan Values	High	High	0.0004713	6.175e-06	3.7
TRUE	High	[-].NHKRPMTSRVVTLWYRAPEL.[-]	1xPhospho [T/S/Y]	0.00370618	0.00199399	7	Peptide67	Peptide67 [1-20]	0	2534.29	100		High	High	0.0004713	2.869e-05	4.34	48.35
TRUE	High	[-].KKGWFSSVFQSITGKANLER.[-]	1xPhospho [S6(91.6)]	0.000485566	0.00199399	6	Peptide173	Peptide173 [1-20]	0	2363.19	100		High	High	0.0004713	1.018e-06	6	58.68
TRUE	High	[-].IAALSKTFKSPIVDTIQSLP.[-]	1xPhospho [S5(97.9)]	0.0272374	0.00199399	3	Peptide13	Peptide13 [1-20]	0	2209.19	100		High	High	0.0004713	0.000784	4.22	61.35
TRUE	High	[-].VLVKGEPNVSYICSRYYRAP.[-]	1xPhospho [S14(90)]	0.000166397	0.00199399	7	Peptide223	Peptide223 [1-20]	0	2394.17	100		High	High	0.0004713	1.76e-07	3.88	47.79
TRUE	High	[-].KKKSWGKLYRPDSFIIEAGQ.[-]	1xPhospho [S13(100)]	0.0033516	0.00199399	8	Peptide33	Peptide33 [1-20]	0	2431.25	100		High	High	0.0004713	2.433e-05	3.45	45.09
TRUE	High	[-].KSMLPPPPRSKTMSPLSSKS.[-]	1xPhospho [S10(86.9)]	0.00479128	0.00199399	6	Peptide26	Peptide26 [1-20]	0	2236.12	100		High	High	0.0004713	4.376e-05	4.1	37.32
TRUE	High	[-].HPEQDQPLTSRVVTLWYRAP.[-]	1xPhospho [S10(86.6)]	0.256646	0.00790419	2	Peptide60	Peptide60 [1-20]	0	2473.2	100		High	High	0.001307	0.04155	3.49	53.86
TRUE	High	[-].FFSSKKSRSSSPSSSNSPRS.[-]	1xPhospho [S]	0.0102989	0.00199399	21	Peptide154	Peptide154 [1-20]	0	2227.01	100		High	High	0.0004713	0.0001549	2.75	24.23

## Sheet: 1 to 2 ratio
Checked	Confidence	Annotated Sequence	Modifications	Qvality PEP	Qvality q-value	# PSMs	Master Protein Accessions	Positions in Master Proteins	# Missed Cleavages	Theo. MH+ [Da]	Abundances (Scaled): F21: Sample	Quan Info	Found in Sample: [S21] F21: Sample	Confidence (by Search Engine): Sequest HT	Percolator q-Value (by Search Engine): Sequest HT	Percolator PEP (by Search Engine): Sequest HT	XCorr (by Search Engine): Sequest HT	Top Apex RT [min]
TRUE	High	[-].GQRKQPLTSRVVTLWYRPPE.[-]	2xPhospho [T8(99.9); S9(98.9)]	0.00317549	0.00183404	3	Peptide65	Peptide65 [1-20]	0	2571.26	100		High	High	0.0004259	2.06e-05	3.81	50.42
TRUE	High	[-].SGNKQPLTSRVVTLWYRPPE.[-]	2xPhospho [T8(92.1); T13(100)]	0.000172416	0.00183404	3	Peptide63	Peptide63 [1-20]	0	2488.18	100		High	High	0.0004259	2.314e-07	5.44	53.79
TRUE	High	[-].RNKNQLTSRVVTLWYRAPEL.[-]	2xPhospho [T7(98.7); T12(100)]	0.0012291	0.00183404	6	Peptide70	Peptide70 [1-20]	0	2604.28	100		High	High	0.0004259	4.762e-06	4.6	55.4
TRUE	High	[-].NHKRPMTSRVVTLWYRAPEL.[-]	2xPhospho [T7(90.1); T12(98.7)]	0.000177984	0.00183404	7	Peptide67	Peptide67 [1-20]	0	2614.25	100		High	High	0.0004259	2.423e-07	5.87	51.7
TRUE	High	[E-].SIATGIRLTRSISPLPLSK.[-R]	2xPhospho [S1(84.1); S/T]	0.189001	0.00183404	2	Peptide51; Peptide150	Peptide51 [2-20]; Peptide150 [1-19]	0	2170.14		No Quan Values	High	High	0.0004259	0.01382	2.69
TRUE	High	[-].GKVYRAREKATGKIVALKKT.[-]	1xPhospho [Y4(84.6)]	0.00842369	0.00183404	8	Peptide196	Peptide196 [1-20]	0	2297.32	100		High	High	0.0004259	9.325e-05	3.88	26.16
TRUE	High	[-].QPPINRPITLSFRAQLLANA.[-]	1xPhospho [T9(99.2)]	0.0514446	0.00183404	5	Peptide167	Peptide167 [1-20]	0	2300.23	100		High	High	0.0004259	0.001597	2.67	56.97
TRUE	High	[-].EERYFRADTLDFSKWDLHMG.[-]	1xPhospho [T9(98.8)]	0.0108117	0.00183404	5	Peptide30	Peptide30 [1-20]	0	2596.13		No Quan Values	High	High	0.0004259	0.0001377	3.29
TRUE	High	[-].KPDQDQPLTSRVVTLWYRAP.[-]	1xPhospho [T9(87)]	0.0785318	0.00183404	5	Peptide62	Peptide62 [1-20]	0	2450.22	100		High	High	0.0004259	0.003157	3.72	55.17
TRUE	High	[-].RKEIAEGVTQIVQMLETEEE.[-]	1xPhospho [T9(100)]	0.000223617	0.00183404	6	Peptide56	Peptide56 [1-20]	0	2412.14		No Quan Values	High	High	0.0004259	3.452e-07	5.54
TRUE	High	[-].EGAPDTEVLLASPRLGRLLV.[-]	1xPhospho [T6(100)]	0.000327434	0.00183404	8	Peptide37	Peptide37 [1-20]	0	2186.16	100		High	High	0.0004259	6.218e-07	2.35	61.36
TRUE	High	[-].KTMIMFIGDGIGKTVIKANR.[-]	1xPhospho [T2(100)]	6.28552e-07	0.00183404	7	Peptide31	Peptide31 [1-20]	0	2273.19	100		High	High	0.0004259	4.038e-11	4.81	50.56
TRUE	High	[-].WSNFHQIGRNSFLAASTVYV.[-]	1xPhospho [T17(88.9)]	0.0238961	0.00183404	2	Peptide224	Peptide224 [1-20]	0	2377.11	100		High	High	0.0004259	0.000473	4.58	56.72
TRUE	High	[-].KKTNIMFLGDGRGKTIITGS.[-]	1xPhospho [T15(99.9)]	0.00377493	0.00183404	2	Peptide113	Peptide113 [1-20]	0	2217.15	100		High	High	0.0004259	2.697e-05	4.69	44.64
TRUE	High	[-].SKWNVMIYGDGKGKTIISGS.[-]	1xPhospho [T15(99.5)]	0.00309416	0.00183404	4	Peptide117	Peptide117 [1-20]	0	2221.07		No Quan Values	High	High	0.0004259	1.984e-05	4.74
TRUE	High	[-].KKTNLMFIGDGKGKTVITGG.[-]	1xPhospho [T15(100)]	0.00861941	0.00183404	3	Peptide111	Peptide111 [1-20]	0	2145.11	100		High	High	0.0004259	9.649e-05	6.03	42.56
TRUE	High	[-].GMARIFGMDQTEANTRRIVG.[-]	1xPhospho [T15(100)]	0.0384905	0.00183404	4	Peptide213	Peptide213 [1-20]	0	2303.08	100		High	High	0.0004259	0.001004	2.65	47.92
TRUE	High	[-].KKTNIMLVGDGIGQTIITGD.[-]	1xPhospho [T15(100)]	8.39708e-05	0.00183404	4	Peptide115	Peptide115 [1-20]	0	2154.09	100		High	High	0.0004259	7.617e-08	5.8	53.49
TRUE	High	[-].DTTVSSDGRQTPTVQIPRTK.[-]	1xPhospho [T13(100)]	0.00146575	0.00183404	3	Peptide53	Peptide53 [1-20]	0	2267.1	100		High	High	0.0004259	6.27e-06	4.21	36.55
TRUE	High	[-].SNKNQLTSRVVTLWYRAPEL.[-]	1xPhospho [T12(99.9)]	0.000469835	0.00183404	6	Peptide69	Peptide69 [1-20]	0	2455.25	100		High	High	0.0004259	1.083e-06	5.95	56.56
TRUE	High	[-].NHKRPMTSRVVTLWYRAPEL.[-]	1xPhospho [T12(99.8)]	0.00102174	0.00183404	6	Peptide67	Peptide67 [1-20]	0	2534.29	100		High	High	0.0004259	3.579e-06	2.53	49.37
TRUE	High	[-].QNCVPLTSRVVTLWYRPPEL.[-]	1xPhospho [T12(97.3)]	0.0548297	0.00183404	3	Peptide68	Peptide68 [1-20]	0	2451.23	100		High	High	0.0004259	0.001764	2.1	63.38
TRUE	High	[-].HKKKPLTSRVVTLWYRPPEL.[-]	1xPhospho [T12(96)]	0.000411374	0.00183404	3	Peptide66	Peptide66 [1-20]	0	2528.39	100		High	High	0.0004259	8.806e-07	5.16	49.94
TRUE	High	[-].RNKNQLTSRVVTLWYRAPEL.[-]	1xPhospho [T12(87.9)]	0.0125839	0.00183404	6	Peptide70	Peptide70 [1-20]	0	2524.32	100		High	High	0.0004259	0.0001741	4.03	52.88
TRUE	High	[-].KSMLPPPPRSKTMSPLSSKS.[-]	1xPhospho [T12(87.3)]	0.00681034	0.00183404	9	Peptide26	Peptide26 [1-20]	0	2236.12	100		High	High	0.0004259	6.719e-05	4.43	38.16
TRUE	High	[-].ESIATGIRLTRSISPLPLSK.[-]	1xPhospho [T10(97.9)]	0.00738107	0.00183404	6	Peptide51	Peptide51 [1-20]	0	2219.22	100		High	High	0.0004259	7.608e-05	3.25	52.15
TRUE	High	[-].DFGLSRIKHQTYLTSKSGKG.[-]	1xPhospho [T/Y/S]	0.146012	0.00183404	3	Peptide216	Peptide216 [1-20]	0	2303.15	100		High	High	0.0004259	0.008852	2.2	39.51
TRUE	High	[-].NTGNFLTDRPSTKVHAAPGG.[-]	1xPhospho [T/S]	0.0292141	0.00183404	2	Peptide193	Peptide193 [1-20]	0	2119.99	100		High	High	0.0004259	0.0006485	3.37	39.22
TRUE	High	[-].KQKNVMLVGDGKGKTVIVGS.[-]	1xPhospho [T/S]	0.000143308	0.00183404	10	Peptide114	Peptide114 [1-20]	0	2138.14	100		High	High	0.0004259	1.735e-07	4.94	37.7
TRUE	High	[S].IATGIRLTRSISPLPLSKR.[-]	1xPhospho [T/S]	0.153305	0.00183404	2	Peptide150	Peptide150 [2-20]	0	2159.24	100		High	High	0.0004259	0.009617	2.41	47.17
TRUE	High	[-].SIATGIRLTRSISPLPLSKR.[-]	1xPhospho [T/S]	0.000695893	0.00183404	8	Peptide150	Peptide150 [1-20]	0	2246.27	100		High	High	0.0004259	1.982e-06	2.93	48.19
TRUE	High	[-].HPEQDQPLTSRVVTLWYRAP.[-]	1xPhospho [T/S/Y]	0.00696877	0.00183404	5	Peptide60	Peptide60 [1-20]	0	2473.2	100		High	High	0.0004259	6.953e-05	3.65	55.02
TRUE	High	[-].DGDLQLTSRVVTLWYRAPEL.[-]	1xPhospho [T/S/Y]	0.00360484	0.00183404	7	Peptide71	Peptide71 [1-20]	0	2412.2	100		High	High	0.0004259	2.504e-05	4.55	65.39
TRUE	High	[-].SGNKQPLTSRVVTLWYRPPE.[-]	1xPhospho [T/S/Y]	0.00044732	0.00183404	7	Peptide63	Peptide63 [1-20]	0	2408.21	100		High	High	0.0004259	1.005e-06	3.68	51.56
TRUE	High	[-].ATGIRLTRSISPLPLSKRET.[-]	1xPhospho [S9(97.7)]	0.0327946	0.00183404	5	Peptide178	Peptide178 [1-20]	0	2276.25	100		High	High	0.0004259	0.0007781	2.34	44.96
TRUE	High	[-].PLQPGPDRSGLFMSGPIERG.[-]	1xPhospho [S9(97.5)]	0.0199807	0.00183404	3	Peptide14	Peptide14 [1-20]	0	2191.04	100		High	High	0.0004259	0.0003576	3.32	50.61
TRUE	High	[-].FFSSKKSRSSSPSSSNSPRS.[-]	1xPhospho [S9(85.9)]	0.00542607	0.00183404	35	Peptide154	Peptide154 [1-20]	0	2227.01	100		High	High	0.0004259	4.729e-05	3.36	24.26
TRUE	High	[-].KSPSPEISKLVGSPNKPPRA.[-]	1xPhospho [S8(84.5)]	0.00451306	0.00183404	3	Peptide43	Peptide43 [1-20]	0	2169.14	100		High	High	0.0004259	3.551e-05	3.46	40.53
TRUE	High	[-].KKGWFSSVFQSITGKANLER.[-]	1xPhospho [S6(92)]	7.81191e-05	0.00183404	8	Peptide173	Peptide173 [1-20]	0	2363.19	100		High	High	0.0004259	6.832e-08	6.07	59.78
TRUE	High	[-].IAALSKTFKSPIVDTIQSLP.[-]	1xPhospho [S5(98.4)]	0.00210239	0.00183404	4	Peptide13	Peptide13 [1-20]	0	2209.19	100		High	High	0.0004259	1.093e-05	4.03	62.37
TRUE	High	[-].VLVKGEPNVSYICSRYYRAP.[-]	1xPhospho [S14(98.6)]	0.000235554	0.00183404	8	Peptide223	Peptide223 [1-20]	0	2394.17	100		High	High	0.0004259	3.736e-07	4.62	49.06
TRUE	High	[-].YSPISHDSKVHTVSLDANMM.[-]	1xPhospho [S14(88.5)]	0.0461582	0.00183404	4	Peptide107	Peptide107 [1-20]	0	2312.01		No Quan Values	High	High	0.0004259	0.00134	4.18
TRUE	High	[-].KKKSWGKLYRPDSFIIEAGQ.[-]	1xPhospho [S13(100)]	0.00131348	0.00183404	12	Peptide33	Peptide33 [1-20]	0	2431.25	100		High	High	0.0004259	5.283e-06	5.54	46.24
TRUE	High	[-].NVSGPFGEPLSHRFLSPGPF.[-]	1xPhospho [S11(100)]	0.0160443	0.00183404	3	Peptide212	Peptide212 [1-20]	0	2222.04	100		High	High	0.0004259	0.0002537	3.5	60.16
TRUE	High	[L-].FFSSKKSRSSSPSSSNSPR.[-S]	1xPhospho [S]	0.0840357	0.00183404	2	Peptide161; Peptide154	Peptide161 [2-20]; Peptide154 [1-19]	0	2139.98	100	Shared	High	High	0.0004259	0.00352	3.03	24.41
TRUE	High	[-].QKSPSHESPTRFLFGGLFKS.[-]	1xPhospho [S/T]	0.280592	0.00183404	6	Peptide8	Peptide8 [1-20]	0	2330.13	100		High	High	0.0004259	0.02816	2.11	55.62
TRUE	High	[-].RSMGASTLQATSPKKAAGKN.[-]	1xPhospho [S/T]	0.000142071	0.00183404	6	Peptide1	Peptide1 [1-20]	0	2084.03	100		High	High	0.0004259	1.715e-07	5.91	27.61
TRUE	High	[-].FGLSRSFHTESRSHVSTLVA.[-]	1xPhospho [S/T]	0.00675186	0.00183404	6	Peptide187	Peptide187 [1-20]	0	2298.1	100		High	High	0.0004259	6.625e-05	3.28	44.16
TRUE	High	[-].RTSSLVSNSTSKTINHPFQD.[-]	1xPhospho [S/T]	0.165889	0.00183404	2	Peptide155	Peptide155 [1-20]	0	2299.07	100		High	High	0.0004259	0.01101	3.73	39.99
TRUE	High	[-].GQRKQPLTSRVVTLWYRPPE.[-]	1xPhospho [S/T/Y]	0.000691885	0.00183404	8	Peptide65	Peptide65 [1-20]	0	2491.3	100		High	High	0.0004259	1.966e-06	5.5	48.31
TRUE	High	[-].MGKNEKTSLGRALVKHHNHM.[-]	1xOxidation [M20]; 1xPhospho [T/S]	0.133029	0.00183404	5	Peptide162	Peptide162 [1-20]	0	2384.15	100		High	High	0.0004259	0.007549	3.53	26.83
TRUE	High	[-].YSPISHDSKVHTVSLDANMM.[-]	1xOxidation [M20]; 1xPhospho [S14(98)]	0.011126	0.00183404	3	Peptide107	Peptide107 [1-20]	0	2328	100		High	High	0.0004259	0.0001438	3.63	41.99
TRUE	High	[-].EERYFRADTLDFSKWDLHMG.[-]	1xOxidation [M19]; 1xPhospho [T9(100)]	0.00156184	0.00183404	5	Peptide30	Peptide30 [1-20]	0	2612.13	100		High	High	0.0004259	6.904e-06	4.64	52.11

## Sheet: 1 to 1 ratio
Checked	Confidence	Annotated Sequence	Modifications	Qvality PEP	Qvality q-value	# PSMs	Master Protein Accessions	Positions in Master Proteins	# Missed Cleavages	Theo. MH+ [Da]	Abundances (Scaled): F22: Sample	Quan Info	Found in Sample: [S22] F22: Sample	Confidence (by Search Engine): Sequest HT	Percolator q-Value (by Search Engine): Sequest HT	Percolator PEP (by Search Engine): Sequest HT	XCorr (by Search Engine): Sequest HT	Top Apex RT [min]
TRUE	High	[-].KPDQDQPLTSRVVTLWYRAP.[-]	2xPhospho [T9(100); S10(99.7)]	0.0176074	0.00181766	2	Peptide62	Peptide62 [1-20]	0	2530.19	100		High	High	0.0005025	0.0003542	4.77	55.06
TRUE	High	[-].SGNKQPLTSRVVTLWYRPPE.[-]	2xPhospho [T8(92.7); T13(100)]	0.000540478	0.00181766	4	Peptide63	Peptide63 [1-20]	0	2488.18	100		High	High	0.0005025	1.737e-06	5.01	53.45
TRUE	High	[-].NHKRPMTSRVVTLWYRAPEL.[-]	2xPhospho [T7(98.5); T12(100)]	0.00247018	0.00181766	7	Peptide67	Peptide67 [1-20]	0	2614.25	100		High	High	0.0005025	1.754e-05	4.73	51.62
TRUE	High	[-].KTMIMFIGDGIGKTVIKANR.[-]	2xPhospho [T2(100); T14(100)]	0.000367044	0.00181766	3	Peptide31	Peptide31 [1-20]	0	2353.16	100		High	High	0.0005025	9.617e-07	5.87	51.05
TRUE	High	[-].GQRKQPLTSRVVTLWYRPPE.[-]	2xPhospho [T13(94.4); T/S/Y]	0.00674005	0.00181766	8	Peptide65	Peptide65 [1-20]	0	2571.26	100		High	High	0.0005025	8.112e-05	5.77	50.46
TRUE	High	[-].HKKKPLTSRVVTLWYRPPEL.[-]	2xPhospho [T12(98.8); T/S/Y]	0.00171897	0.00181766	4	Peptide66	Peptide66 [1-20]	0	2608.36	100		High	High	0.0005025	1.009e-05	5.94	49.86
TRUE	High	[-].RNKNQLTSRVVTLWYRAPEL.[-]	2xPhospho [T12(100); T/S/Y]	0.00150423	0.00181766	11	Peptide70	Peptide70 [1-20]	0	2604.28	100		High	High	0.0005025	8.225e-06	5.75	55.34
TRUE	High	[-].SNKNQLTSRVVTLWYRAPEL.[-]	2xPhospho [S8(89.4); T12(100)]	0.000443118	0.00181766	6	Peptide69	Peptide69 [1-20]	0	2535.22	100		High	High	0.0005025	1.28e-06	6.03	58.57
TRUE	High	[-].GKVYRAREKATGKIVALKKT.[-]	1xPhospho [Y4(85)]	0.00870045	0.00181766	10	Peptide196	Peptide196 [1-20]	0	2297.32	100		High	High	0.0005025	0.0001198	5.21	25.04
TRUE	High	[-].VRYTMDDLLKASAETLGRGT.[-]	1xPhospho [Y/T/S]	0.01247	0.00181766	2	Peptide141	Peptide141 [1-20]	0	2277.09		No Quan Values	High	High	0.0005025	0.0002084	4.61
TRUE	High	[-].EERYFRADTLDFSKWDLHMG.[-]	1xPhospho [T9(99.9)]	0.01247	0.00181766	6	Peptide30	Peptide30 [1-20]	0	2596.13	100		High	High	0.0005025	0.0002083	3.69	55.54
TRUE	High	[-].QPPINRPITLSFRAQLLANA.[-]	1xPhospho [T9(100)]	0.0347554	0.00181766	11	Peptide167	Peptide167 [1-20]	0	2300.23	100		High	High	0.0005025	0.001018	3.56	57.03
TRUE	High	[-].RKEIAEGVTQIVQMLETEEE.[-]	1xPhospho [T9(100)]	9.05078e-06	0.00181766	6	Peptide56	Peptide56 [1-20]	0	2412.14		No Quan Values	High	High	0.0005025	3.444e-09	5.53
TRUE	High	[-].SGNKQPLTSRVVTLWYRPPE.[-]	1xPhospho [T8(99.1)]	0.00032782	0.00181766	10	Peptide63	Peptide63 [1-20]	0	2408.21	100		High	High	0.0005025	8.108e-07	4.93	51.64
TRUE	High	[-].RSMGASTLQATSPKKAAGKN.[-]	1xPhospho [T7(96.7)]	0.0148207	0.00181766	2	Peptide1	Peptide1 [1-20]	0	2084.03	100		High	High	0.0005025	0.0002718	4.33	27.64
TRUE	High	[-].EGAPDTEVLLASPRLGRLLV.[-]	1xPhospho [T6(100)]	0.00444589	0.00181766	8	Peptide37	Peptide37 [1-20]	0	2186.16	100		High	High	0.0005025	4.308e-05	2.92	61.29
TRUE	High	[-].ELVKTAKSIASPGRGILAID.[-]	1xPhospho [T5(97.9)]	0.00287116	0.00181766	3	Peptide225	Peptide225 [1-20]	0	2119.15	100		High	High	0.0005025	2.207e-05	3.5	48.63
TRUE	High	[-].SIATGIRLTRSISPLPLSKR.[-]	1xPhospho [T4(97.6)]	0.00283217	0.00181766	8	Peptide150	Peptide150 [1-20]	0	2246.27	100		High	High	0.0005025	2.159e-05	2.93	48.13
TRUE	High	[S].IATGIRLTRSISPLPLSKR.[-]	1xPhospho [T3(98)]	0.0225883	0.00181766	5	Peptide150	Peptide150 [2-20]	0	2159.24	100		High	High	0.0005025	0.0005223	3.22	46.94
TRUE	High	[-].RYTMDDLLKASAETLGRGTL.[-]	1xPhospho [T3(91.4)]	0.0004282	0.00181766	3	Peptide93	Peptide93 [1-20]	0	2291.11	100		High	High	0.0005025	1.219e-06	5.54	60.34
TRUE	High	[-].KTMIMFIGDGIGKTVIKANR.[-]	1xPhospho [T2(100)]	9.62638e-06	0.00181766	13	Peptide31	Peptide31 [1-20]	0	2273.19	100		High	High	0.0005025	3.78e-09	5.74	50.6
TRUE	High	[-].KVMAAFRAGLSAAATKAKLF.[-]	1xPhospho [T15(99.9)]	0.00437064	0.00181766	6	Peptide203	Peptide203 [1-20]	0	2132.14	100		High	High	0.0005025	4.181e-05	5.79	49.52
TRUE	High	[-].SKWNVMIYGDGKGKTIISGS.[-]	1xPhospho [T15(99.8)]	0.000217343	0.00181766	5	Peptide117	Peptide117 [1-20]	0	2221.07	100		High	High	0.0005025	4.335e-07	5.45	47.33
TRUE	High	[-].KKTNIMFLGDGRGKTIITGS.[-]	1xPhospho [T15(99.6)]	0.00235471	0.00181766	6	Peptide113	Peptide113 [1-20]	0	2217.15	100		High	High	0.0005025	1.633e-05	4.75	44.45
TRUE	High	[-].GMARIFGMDQTEANTRRIVG.[-]	1xPhospho [T15(98.3)]	0.000753398	0.00181766	7	Peptide213	Peptide213 [1-20]	0	2303.08	100		High	High	0.0005025	2.873e-06	5	47.66
TRUE	High	[-].KKRNIMLIGDGINKTIISGN.[-]	1xPhospho [T15(100)]	0.0115735	0.00181766	3	Peptide116	Peptide116 [1-20]	0	2265.21	100		High	High	0.0005025	0.0001863	4.37	45.57
TRUE	High	[-].KQKNVMLVGDGKGKTVIVGS.[-]	1xPhospho [T15(100)]	0.000538631	0.00181766	8	Peptide114	Peptide114 [1-20]	0	2138.14	100		High	High	0.0005025	1.723e-06	4.74	37.24
TRUE	High	[-].KKTNLMFIGDGKGKTVITGG.[-]	1xPhospho [T15(100)]	0.00242001	0.00181766	7	Peptide111	Peptide111 [1-20]	0	2145.11	100		High	High	0.0005025	1.698e-05	5.2	42.19
TRUE	High	[-].KPDQDQPLTSRVVTLWYRAP.[-]	1xPhospho [T14(81.2)]	0.00270906	0.00181766	6	Peptide62	Peptide62 [1-20]	0	2450.22	100		High	High	0.0005025	2.024e-05	5.9	54.96
TRUE	High	[-].RTSSLVSNSTSKTINHPFQD.[-]	1xPhospho [T13(97)]	0.0003157	0.00181766	6	Peptide155	Peptide155 [1-20]	0	2299.07	100		High	High	0.0005025	7.678e-07	5.24	39.79
TRUE	High	[-].DTTVSSDGRQTPTVQIPRTK.[-]	1xPhospho [T13(100)]	0.00106097	0.00181766	6	Peptide53	Peptide53 [1-20]	0	2267.1	100		High	High	0.0005025	4.834e-06	4.46	36.12
TRUE	High	[-].SNKNQLTSRVVTLWYRAPEL.[-]	1xPhospho [T12(99.9)]	0.000113376	0.00181766	5	Peptide69	Peptide69 [1-20]	0	2455.25	100		High	High	0.0005025	1.611e-07	6.56	56.62
TRUE	High	[-].RNKNQLTSRVVTLWYRAPEL.[-]	1xPhospho [T12(99.8)]	0.00379963	0.00181766	8	Peptide70	Peptide70 [1-20]	0	2524.32	100		High	High	0.0005025	3.386e-05	4.52	52.79
TRUE	High	[-].NTGNFLTDRPSTKVHAAPGG.[-]	1xPhospho [T12(90.5)]	0.00154598	0.00181766	7	Peptide193	Peptide193 [1-20]	0	2119.99	100		High	High	0.0005025	8.616e-06	4.57	38.98
TRUE	High	[-].KSMLPPPPRSKTMSPLSSKS.[-]	1xPhospho [T12(87.7)]	0.00298116	0.00181766	11	Peptide26	Peptide26 [1-20]	0	2236.12	100		High	High	0.0005025	2.342e-05	4.38	37.66
TRUE	High	[-].HKKKPLTSRVVTLWYRPPEL.[-]	1xPhospho [T12(79.2)]	0.00168405	0.00181766	4	Peptide66	Peptide66 [1-20]	0	2528.39	100		High	High	0.0005025	9.803e-06	5.61	47.83
TRUE	High	[-].NHKRPMTSRVVTLWYRAPEL.[-]	1xPhospho [T12(100)]	0.00479258	0.00181766	6	Peptide67	Peptide67 [1-20]	0	2534.29	100		High	High	0.0005025	4.833e-05	3.72	48.97
TRUE	High	[-].ESIATGIRLTRSISPLPLSK.[-]	1xPhospho [T10(80.3)]	0.0215503	0.00181766	5	Peptide51	Peptide51 [1-20]	0	2219.22	100		High	High	0.0005025	0.0004846	2.5	51.92
TRUE	High	[-].KKINLMFVGDGKGKTVISGG.[-]	1xPhospho [T/S]	0.0206285	0.00181766	2	Peptide112	Peptide112 [1-20]	0	2129.12	100		High	High	0.0005025	0.0004532	3.68	43.69
TRUE	High	[-].MGKNEKTSLGRALVKHHNHM.[-]	1xPhospho [T/S]	0.0605314	0.00181766	4	Peptide162	Peptide162 [1-20]	0	2368.15	100		High	High	0.0005025	0.002457	3.44	29.45
TRUE	High	[-].YSPISHDSKVHTVSLDANMM.[-]	1xPhospho [T/S/Y]	0.010596	0.00181766	8	Peptide107	Peptide107 [1-20]	0	2312.01	100		High	High	0.0005025	0.0001628	3.74	45.69
TRUE	High	[-].GQRKQPLTSRVVTLWYRPPE.[-]	1xPhospho [S9(91.4)]	0.00164419	0.00181766	7	Peptide65	Peptide65 [1-20]	0	2491.3	100		High	High	0.0005025	9.443e-06	5.18	48.23
TRUE	High	[-].KRIDKNVDSLSPENDSSRGR.[-]	1xPhospho [S9(86)]	0.00944017	0.00181766	3	Peptide176	Peptide176 [1-20]	0	2353.13	100		High	High	0.0005025	0.0001363	4.26	29.14
TRUE	High	[-].ATGIRLTRSISPLPLSKRET.[-]	1xPhospho [S9(85.8)]	0.0260913	0.00181766	6	Peptide178	Peptide178 [1-20]	0	2276.25	100		High	High	0.0005025	0.000652	2.97	44.85
TRUE	High	[-].LFFSSKKSRSSSPSSSNSPR.[-]	1xPhospho [S8(80.7)]	0.0192204	0.00181766	4	Peptide161	Peptide161 [1-20]	0	2253.07	100		High	High	0.0005025	0.0004064	3.38	34.76
TRUE	High	[-].KKGWFSSVFQSITGKANLER.[-]	1xPhospho [S6(92)]	0.000395767	0.00181766	6	Peptide173	Peptide173 [1-20]	0	2363.19	100		High	High	0.0005025	1.081e-06	4.29	59.84
TRUE	High	[-].AAALSKTFKSPVVETIQSLP.[-]	1xPhospho [S5(98.4)]	0.00221413	0.00181766	4	Peptide74	Peptide74 [1-20]	0	2167.14	100		High	High	0.0005025	1.489e-05	5.34	58.73
TRUE	High	[-].IAALSKTFKSPIVDTIQSLP.[-]	1xPhospho [S5(98.1)]	0.0031595	0.00181766	7	Peptide13	Peptide13 [1-20]	0	2209.19	100		High	High	0.0005025	2.561e-05	4.79	62.18
TRUE	High	[-].QKSPSHESPTRFLFGGLFKS.[-]	1xPhospho [S5(82.4)]	0.0275258	0.00181766	6	Peptide8	Peptide8 [1-20]	0	2330.13	100		High	High	0.0005025	0.00071	2.17	55.63
TRUE	High	[-].SKTMSPPSSKSMLPPPPRSK.[-]	1xPhospho [S5(77.5)]	0.00530913	0.00181766	2	Peptide108	Peptide108 [1-20]	0	2220.09	100		High	High	0.0005025	5.648e-05	4.05	35.18
TRUE	High	[-].FGLSRSFHTESRSHVSTLVA.[-]	1xPhospho [S4(85)]	0.0113788	0.00181766	7	Peptide187	Peptide187 [1-20]	0	2298.1	100		High	High	0.0005025	0.0001807	2.19	43.99
TRUE	High	[-].SPPSSKSMLPPPPRSKTMSP.[-]	1xPhospho [S15(87.1)]	0.00655882	0.00181766	3	Peptide109	Peptide109 [1-20]	0	2189.05	100		High	High	0.0005025	7.794e-05	5.05	38.15
TRUE	High	[-].PLQPGPDRSGLFMSGPIERG.[-]	1xPhospho [S14(100)]	0.00150423	0.00181766	3	Peptide14	Peptide14 [1-20]	0	2191.04	100		High	High	0.0005025	8.253e-06	5.54	50.53
TRUE	High	[-].KKKSWGKLYRPDSFIIEAGQ.[-]	1xPhospho [S13(100)]	0.00140954	0.00181766	9	Peptide33	Peptide33 [1-20]	0	2431.25	100		High	High	0.0005025	7.453e-06	4.59	45.68
TRUE	High	[K].KKSWGKLYRPDSFIIEAGQ.[-]	1xPhospho [S12(96.7)]	0.302561	0.00713804	2	Peptide33	Peptide33 [2-20]	0	2303.16	100		High	High	0.001428	0.03842	3.31	47.95
TRUE	High	[-].FAEPINARSKSFVGTHEYLA.[-]	1xPhospho [S11(87.5)]	0.0156446	0.00181766	3	Peptide195	Peptide195 [1-20]	0	2317.1		No Quan Values	High	High	0.0005025	0.0002957	3.92
TRUE	High	[-].NVSGPFGEPLSHRFLSPGPF.[-]	1xPhospho [S11(100)]	0.00861213	0.00181766	7	Peptide212	Peptide212 [1-20]	0	2222.04	100		High	High	0.0005025	0.0001183	3.52	60.15
TRUE	High	[-].ALDLDELLKASAFVLGKGGN.[-]	1xPhospho [S11(100)]	0.00128074	0.00181766	2	Peptide95	Peptide95 [1-20]	0	2111.08	100		High	High	0.0005025	6.452e-06	3.51	64.64
TRUE	High	[-].FFSSKKSRSSSPSSSNSPRS.[-]	1xPhospho [S]	0.00536374	0.00181766	41	Peptide154	Peptide154 [1-20]	0	2227.01	100		High	High	0.0005025	5.726e-05	3.17	23.98
TRUE	High	[L-].FFSSKKSRSSSPSSSNSPR.[-S]	1xPhospho [S]	0.073441	0.00181766	3	Peptide161; Peptide154	Peptide161 [2-20]; Peptide154 [1-19]	0	2139.98	100	Shared	High	High	0.0005025	0.003356	2.71	24.16
TRUE	High	[-].KQNKRDPSRASLGNEEELIK.[-]	1xPhospho [S]	0.00606431	0.00181766	3	Peptide174	Peptide174 [1-20]	0	2392.2		No Quan Values	High	High	0.0005025	6.921e-05	4.68
TRUE	High	[-].KDWYDVKAPGSFTNRNVGKT.[-]	1xPhospho [S/T/Y]	0.0629288	0.00181766	3	Peptide186	Peptide186 [1-20]	0	2363.12	100		High	High	0.0005025	0.002609	3.41	42.4
TRUE	High	[-].HPEQDQPLTSRVVTLWYRAP.[-]	1xPhospho [S/T/Y]	0.0359278	0.00181766	3	Peptide60	Peptide60 [1-20]	0	2473.2	100		High	High	0.0005025	0.001077	3.44	54.81
TRUE	High	[-].DGDLQLTSRVVTLWYRAPEL.[-]	1xPhospho [S/T/Y]	0.00463178	0.00181766	5	Peptide71	Peptide71 [1-20]	0	2412.2	100		High	High	0.0005025	4.572e-05	4.12	65.45
TRUE	High	[-].YSPISHDSKVHTVSLDANMM.[-]	1xOxidation [M20]; 1xPhospho [S/T/Y]	0.101745	0.00181766	2	Peptide107	Peptide107 [1-20]	0	2328	100		High	High	0.0005025	0.005699	3.53	41.58

## Sheet: Identification comparison
Number of phosphopeptide identification comparison among different P2K1 enzyme : substrate ratios after PSM counts ≥ 2 and Xcorr > 2.04 data filtration.
1 : 4 ratio	1 : 2 ratio	1 :1 ratio
Peptide196	Peptide65	Peptide62
Peptide62	Peptide63	Peptide63
Peptide150	Peptide70	Peptide67
Peptide37	Peptide67	Peptide31
Peptide31	Peptide51	Peptide65
Peptide213	Peptide196	Peptide66
Peptide115	Peptide167	Peptide70
Peptide114	Peptide30	Peptide69
Peptide65	Peptide62	Peptide196
Peptide63	Peptide56	Peptide141
Peptide70	Peptide37	Peptide30
Peptide193	Peptide31	Peptide167
Peptide66	Peptide224	Peptide56
Peptide51	Peptide113	Peptide1
Peptide1	Peptide117	Peptide37
Peptide67	Peptide111	Peptide225
Peptide173	Peptide213	Peptide150
Peptide13	Peptide115	Peptide93
Peptide223	Peptide53	Peptide203
Peptide33	Peptide69	Peptide117
Peptide26	Peptide68	Peptide113
Peptide60	Peptide66	Peptide213
Peptide154	Peptide26	Peptide116
	Peptide216	Peptide114
	Peptide193	Peptide111
	Peptide114	Peptide155
	Peptide150	Peptide53
	Peptide60	Peptide193
	Peptide71	Peptide26
	Peptide178	Peptide51
	Peptide14	Peptide112
	Peptide154	Peptide162
	Peptide43	Peptide107
	Peptide173	Peptide176
	Peptide13	Peptide178
	Peptide223	Peptide161
	Peptide107	Peptide173
	Peptide33	Peptide74
	Peptide212	Peptide13
	Peptide161	Peptide8
	Peptide8	Peptide108
	Peptide1	Peptide187
	Peptide187	Peptide109
	Peptide155	Peptide14
	Peptide162	Peptide33
		Peptide195
		Peptide212
		Peptide95
		Peptide154
		Peptide174
		Peptide186
		Peptide60
		Peptide71
