# Supplementary material for: Unveiling orphan receptor-like kinases in plants: novel client discovery using high-confidence library predictions in the Kinase–Client (KiC) assay
Source: Front Plant Sci. 2024 Apr 3;15:1372361. doi: 10.3389/fpls.2024.1372361 (PMC11021772; doi:10.3389/fpls.2024.1372361)
Supplement: Supplementary Table 3 — Establishing filtration criteria based upon negative controls. [file Table_3.xlsx]

## Sheet: Sheet1
Enzyme	Type	ATP presence	Enzyme : Substrate ratio	Master Protein Accessions	Annotated Sequence	# PSMs	XCorr (by Search Engine): Sequest HT	Modifications	Qvality q-value	Theo. MH+ [Da]	Confidence (by Search Engine): Sequest HT	Percolator q-Value (by Search Engine): Sequest HT	Percolator PEP (by Search Engine): Sequest HT
No enzyme	-	without	-	Peptide154	[-].FFSSKKSRSSSPSSSNSPRS.[-]	4	2.08	1xPhospho [S]	0.00216556	2227.01	High	0.0004866	0.006061
P2K1	Dead Version	without	1:4	Peptide1	[-].RSMGASTLQATSPKKAAGKN.[-]	2	1.88	1xPhospho [S2(89.3)]	0.00231781	2084.03	High	0.0004243	0.06468
P2K1	Dead Version	without	1:2	Peptide196	[V].YRAREKATGKIVALKKT.[-]	1	0.87	2xPhospho [T17(81.1); Y/T]	0.00557851	2093.1	High	0.0008885	0.0506
P2K1	Dead Version	without	1:2	Peptide200	[-].VEGLMLKIPLTIPRVFYIN.[S]	1	1.14	2xPhospho [T11(100); Y17(100)]	0.00557851	2376.22	High	0.0008885	0.02828
P2K1	Dead Version	without	1:2	Peptide116	[K].KRNIMLIGDGINKTIISG.[N]	1	2.86	1xPhospho [S17(82.5)]	0.00228519	2023.08	High	0.000466	0.0109
P2K1	Dead Version	without	1:2	Peptide154	[-].FFSSKKSRSSSPSSSNSPRS.[-]	7	3.23	1xPhospho [S]	0.00228519	2227.01	High	0.000466	3.736e-07
P2K1	Dead Version	without	1:2	Peptide131	[-].RKLHREVDNLSDRLSQLL.[D]	1	1.74	1xAcetyl [N-Term]; 1xPhospho [S]	0.00557851	2314.2	High	0.0008885	0.03587
P2K1	Dead Version	without	1:2	Peptide165	[-].LGNSAKGVMTTLCFFRFWLG.[-]	1	1.08	1xAcetyl [N-Term]; 1xCarbamidomethyl [C13]; 1xOxidation [M9]; 2xPhospho [T10(81.1); T11(81.1)]	0.00557851	2523.1	High	0.0008885	0.02364
P2K1	Dead Version	without	1:1	Peptide154	[-].FFSSKKSRSSSPSSSNSPRS.[-]	1	1.05	2xPhospho [S20(95.8); S]	0.00898869	2306.98	High	0.001405	0.1169
P2K1	Dead Version	with	1:4	Peptide154	[-].FFSSKKSRSSSPSSSNSPRS.[-]	6	3.66	1xPhospho [S]	0.00558755	2227.01	High	0.0009799	0.01923
P2K1	Dead Version	with	1:2	Peptide154	[-].FFSSKKSRSSSPSSSNSPRS.[-]	6	2.53	1xPhospho [S]	0.00598768	2227.01	High	0.001058	0.01248
P2K1	Dead Version	with	1:1	Peptide154	[-].FFSSKKSRSSSPSSSNSPRS.[-]	6	2.95	1xPhospho [S]	0.00220019	2227.01	High	0.0004968	0.0003784
P2K1	Dead Version	with	1:1	Peptide1	[-].RSMGASTLQATSPKKAAGKN.[-]	2	1.16	1xPhospho [S/T]	0.00876304	2084.03	High	0.001464	0.08689
P2K1	Wild Type	without	1:4	Peptide154	[-].FFSSKKSRSSSPSSSNSPRS.[-]	5	3.5	1xPhospho [S]	0.00215342	2227.01	High	0.000523	0.0009382
P2K1	Wild Type	without	1:4	Peptide113	[-].KKTNIMFLGDGRGKTIITGS.[-]	1	1.19	1xAcetyl [N-Term]; 1xPhospho [T3(100)]	0.00773049	2259.16	High	0.001495	0.09008
P2K1	Wild Type	without	1:4	Peptide77	[-].SFDLEDLLRASAEVLGKGSV.[-]	1	0.75	1xAcetyl [N-Term]; 1xPhospho [S]	0.00773049	2228.08	High	0.001495	0.09964
P2K1	Wild Type	without	1:4	Peptide110	[-].KTMIMFIGDGIGRTVIKAN.[R]	1	1.41	1xAcetyl [N-Term]; 1xOxidation [M5]; 1xPhospho [T14(81.4)]	0.00773049	2203.1	High	0.001495	0.07864
P2K1	Wild Type	without	1:2	Peptide154	[-].FFSSKKSRSSSPSSSNSPRS.[-]	8	3.86	1xPhospho [S]	0.00221903	2227.01	High	0.0005208	0.002436
P2K1	Wild Type	without	1:2	Peptide22	[-].SPVSHASKAHTVSPDVNLI.[N]	1	0.53	1xAcetyl [N-Term]; 2xPhospho [S/T]	0.00899953	2160.97	High	0.00152	0.03164
P2K1	Wild Type	without	1:1	Peptide37	[E].GAPDTEVLLASPRLGRLLV.[-]	1	0.77	2xPhospho [T5(100); S11(100)]	0.00184228	2137.08	High	0.0004762	0.05683
P2K1	Wild Type	without	1:1	Peptide42	[-].TSILGDAIDYMKELLDKINK.[-]	2	1.28	1xPhospho [T/Y/S]	0.00184228	2360.18	High	0.0004762	0.06308
P2K1	Wild Type	without	1:1	Peptide114	[K].QKNVMLVGDGKGKTVIVGS.[-]	1	1.86	1xPhospho [S19(98.2)]	0.00774133	2010.05	High	0.001397	0.1343
P2K1	Wild Type	without	1:1	Peptide154	[-].FFSSKKSRSSSPSSSNSPRS.[-]	6	1.77	1xPhospho [S]	0.00184228	2227.01	High	0.0004762	0.002553
P2K2	Dead Version	without	1:4	Peptide154	[-].FFSSKKSRSSSPSSSNSPRS.[-]	9	2.6	1xPhospho [S]	0.00236975	2227.01	High	0.0005461	0.001273
P2K2	Dead Version	without	1:4	Peptide225	[-].ELVKTAKSIASPGRGILAID.[-]	1	1.83	1xPhospho [S/T]	0.00564703	2119.15	High	0.0009732	0.01173
P2K2	Dead Version	without	1:2	Peptide51; Peptide150	[E-].SIATGIRLTRSISPLPLSK.[-R]	1	1.76	2xPhospho [S1(96); S13(94.3)]	0.00839613	2170.14	High	0.001327	0.08047
P2K2	Dead Version	without	1:2	Peptide154	[-].FFSSKKSRSSSPSSSNSPRS.[-]	5	2.69	1xPhospho [S7(78.4)]	0.00212043	2227.01	High	0.0004496	0.000985
P2K2	Dead Version	without	1:1	Peptide51; Peptide150	[E-].SIATGIRLTRSISPLPLSK.[-R]	2	2.04	2xPhospho [S1(81.6); S18(75.1)]	0.00530801	2170.14	High	0.0009447	0.03075
P2K2	Dead Version	with	1:4	Peptide154	[-].FFSSKKSRSSSPSSSNSPRS.[-]	7	2.89	1xPhospho [S]	0.00250814	2227.01	High	0.0005615	0.002218
P2K2	Dead Version	with	1:2	Peptide154	[-].FFSSKKSRSSSPSSSNSPRS.[-]	5	2.18	1xPhospho [S]	0.00204595	2227.01	High	0.0005028	0.08208
P2K2	Dead Version	with	1:1	Peptide154	[-].FFSSKKSRSSSPSSSNSPRS.[-]	2	2.61	1xPhospho [S7(80.3)]	0.00219467	2227.01	High	0.0005319	0.005076
P2K2	Wild Type	without	1:4	Peptide154	[-].FFSSKKSRSSSPSSSNSPRS.[-]	5	2.33	1xPhospho [S]	0.0022744	2227.01	High	0.0004771	0.004036
P2K2	Wild Type	without	1:2	Peptide154	[-].FFSSKKSRSSSPSSSNSPRS.[-]	6	3.46	1xPhospho [S]	0.00585862	2227.01	High	0.001011	0.008371
P2K2	Wild Type	without	1:2	Peptide131	[-].RKLHREVDNLSDRLSQLLD.[S]	3	1.13	1xAcetyl [N-Term]; 1xPhospho [S11(97.4)]	0.00585862	2429.23	High	0.001011	0.0004577
P2K2	Wild Type	without	1:1	Peptide154	[-].FFSSKKSRSSSPSSSNSPRS.[-]	5	2.8	1xPhospho [S13(82.3)]	0.00223896	2227.01	High	0.0004958	0.004883
P2K2	Wild Type	without	1:1	Peptide131	[-].RKLHREVDNLSDRLSQLLD.[S]	1	0.9	1xAcetyl [N-Term]; 1xPhospho [S]	0.00223896	2429.23	High	0.0004958	0.009674
