# Supplementary material for: Unveiling orphan receptor-like kinases in plants: novel client discovery using high-confidence library predictions in the Kinase–Client (KiC) assay
Source: Front Plant Sci. 2024 Apr 3;15:1372361. doi: 10.3389/fpls.2024.1372361 (PMC11021772; doi:10.3389/fpls.2024.1372361)
Supplement: Supplementary Table 4 — Candidates phosphopeptides of P2K1. [file Table_4.xlsx]

## Sheet: Sheet1
Peptide number	Peptide sequence	IMP-ptmRS score	Phosphopeptide Spectrum count	Stoichiometry (%) a	XCorr (by Search Engine): Sequest HT	Theo. MH+ [Da]	Source	Annotation	Gene ID	Representative Gene Model Name	Protein subcellular localizationb	MEME motif p-values	MEME motif site	Presence in database repositories
Peptide70	RNKNQLTSRVVTLWYRAPEL	2xPhospho [T12(100); T/S/Y]	11	100	5.75	2604.28	HMMER	Protein kinase superfamily protein;(source:Araport11)	AT3G01085	AT3G01085.3	Nucleus	not significant	-	-
Peptide63	SGNKQPLTSRVVTLWYRPPE	1xPhospho [T8(99.1)]	10	100	4.93	2408.21	HMMER	Encodes a cyclin-dependent kinase-like protein with a ser/thr protein kinase domain and an N-terminal myristoylation sequence. Mutants in this gene are unable to express female sterility in response to beta-aminobutyric acid, as wild type plants do.	AT1G18670	AT1G18670.3	Plasma membrane	1.18e-11	GN KQPLTS*RVVTLW	phosphAT
Peptide33	KKKSWGKLYRPDSFIIEAGQ	1xPhospho [S13(100)]	9	100	4.59	2431.25	by P2K1	Encodes a protein of the KUP/HAK/KT potassium channel class that is upregulated in the roots by K levels.	AT4G13420	AT4G13420.1	Plasma membrane	not significant	-	phosphAT
Peptide65	GQRKQPLTSRVVTLWYRPPE	2xPhospho [T13(94.4); T/S/Y]	8	100	5.77	2571.26	HMMER	Protein kinase superfamily protein;(source:Araport11)	AT1G57700	AT1G57700.1	Plasma membrane	1.18e-11	R KQPLTS*RVVTLW Y	-
Peptide70	RNKNQLTSRVVTLWYRAPEL	1xPhospho [T12(99.8)]	8	100	4.52	2524.32	HMMER	Protein kinase superfamily protein;(source:Araport11)	AT3G01085	AT3G01085.3	Nucleus	not significant	-	-
Peptide150	SIATGIRLTRSISPLPLSKR	1xPhospho [T4(97.6)]	8	100	2.93	2246.27	MuSite	COP1-interacting protein-like protein;(source:Araport11)	AT5G43310	AT5G43310.1	Plasma membrane	not significant	-	p3db and phosphAT
Peptide65	GQRKQPLTSRVVTLWYRPPE	1xPhospho [S9(91.4)]	7	100	5.18	2491.3	HMMER	Protein kinase superfamily protein;(source:Araport11)	AT1G57700	AT1G57700.1	Plasma membrane	1.18e-11	R KQPLTS*RVVTLW Y	-
Peptide173	KKGWFSSVFQSITGKANLER	1xPhospho [S6(92)]	6	100	4.29	2363.19	MuSite	signal recognition particle receptor alpha subunit family protein;(source:Araport11)	AT4G30600	AT4G30600.1	Endoplasmic reticulum	not significant	-	-
Peptide150	IATGIRLTRSISPLPLSKR	1xPhospho [T3(98)]	5	100	3.22	2159.24	MuSite	COP1-interacting protein-like protein;(source:Araport11)	AT5G43310	AT5G43310.1	Plasma membrane	not significant	-	p3db and phosphAT
Peptide63	SGNKQPLTSRVVTLWYRPPE	2xPhospho [T8(92.7); T13(100)]	4	100	5.01	2488.18	HMMER	Encodes a cyclin-dependent kinase-like protein with a ser/thr protein kinase domain and an N-terminal myristoylation sequence. Mutants in this gene are unable to express female sterility in response to beta-aminobutyric acid, as wild type plants do.	AT1G18670	AT1G18670.3	Plasma membrane	1.18e-11	GN KQPLTS*RVVTLW	phosphAT
Peptide66	HKKKPLTSRVVTLWYRPPEL	2xPhospho [T12(98.8); T/S/Y]	4	100	5.94	2608.36	HMMER	Protein kinase superfamily protein;(source:Araport11)	AT1G74330	AT1G74330.1	Nucleus	not significant	-	-
Peptide66	HKKKPLTSRVVTLWYRPPEL	1xPhospho [T12(79.2)]	4	100	5.61	2528.39	HMMER	Protein kinase superfamily protein;(source:Araport11)	AT1G74330	AT1G74330.1	Nucleus	not significant	-	-
Peptide116	KKRNIMLIGDGINKTIISGN	1xPhospho [T15(100)]	3	100	4.37	2265.21	HMMER	Pectin methylesterase inhibitor; INVI-PMEI protein isoform which clustered with a PME.	AT5G04970	AT5G04970.1	Extracellular	6.81e-10	. GDGINKT*IISGN	-
Peptide33	KKSWGKLYRPDSFIIEAGQ	1xPhospho [S12(96.7)]	2	100	3.31	2303.16	by P2K1	Encodes a protein of the KUP/HAK/KT potassium channel class that is upregulated in the roots by K levels.	AT4G13420	AT4G13420.1	Plasma membrane	not significant	-	phosphAT
Peptide187	FGLSRSFHTESRSHVSTLVA	1xPhospho [S4(85)]	7	87.5	2.19	2298.1	MuSite	Leucine-rich repeat transmembrane protein kinase protein;(source:Araport11)	AT1G05700	AT1G05700.2	Extracellular	not significant	-	-
Peptide31	KTMIMFIGDGIGKTVIKANR	1xPhospho [T2(100)]	13	81.25	5.74	2273.19	by P2K1	Pectin methylesterase inhibitor; INVI-PMEI protein isoform which clustered with a PME.	AT4G02300	AT4G02300.1	Extracellular	1.21e-09	. GDGIGKT*VIKAN R	p3db and phosphAT
Peptide62	KPDQDQPLTSRVVTLWYRAP	1xPhospho [T14(81.2)]	6	75	5.9	2450.22	HMMER	Protein kinase superfamily protein;(source:Araport11)	AT1G33770	AT1G33770.1	Nucleus	2.5e-11	Q DQPLTS*RVVTLW Y	-
Peptide114	KQKNVMLVGDGKGKTVIVGS	1xPhospho [T15(100)]	8	72.7273	4.74	2138.14	HMMER	Encodes PME35, a pectin methylesterase. PME35-mediated demethylesterification of the primary cell wall regulates the mechanical strength of the supporting tissue.	AT3G59010	AT3G59010.1	Extracellular	1.03e-09 .	GDGKGKT*VIVGS	-
Peptide223	VLVKGEPNVSYICSRYYRAP	1xPhospho [S14(97.5)]	12	70.5	4.76	2394.17	MuSite	Protein serine/threonine kinase activity; ATP binding; cytoplasm; cytosol; plasma membrane; signal transduction; protein serine kinase activity; protein threonine kinase activity;	AT1G09840	AT1G09840.1	Plasma membrane	not significant	-	-
Peptide67	NHKRPMTSRVVTLWYRAPEL	2xPhospho [T7(98.5); T12(100)]	7	70	4.73	2614.25	HMMER	Protein kinase superfamily protein;(source:Araport11)	AT1G54610	AT1G54610.1	Plasma membrane	2.21e-10	NH KRPMT*SRVVTLW	-
Peptide196	GKVYRAREKATGKIVALKKT	1xPhospho [Y4(85)]	10	66.6667	5.21	2297.32	MuSite	Encodes a cyclin-dependent protein kinase involved in regulation of the G2/M transition of the mitotic cell cycle. Specifically binds to the cyclin CYCD4;1, expressed in shoot meristem, young leaves and vascular tissue during the G2/M phase. Required for proper organization of the shoot apical meristem and for hormone signaling.	AT1G76540	AT1G76540.1	Cytosol	not significant	-	-
Peptide113	KKTNIMFLGDGRGKTIITGS	1xPhospho [T15(99.6)]	6	66.6667	4.75	2217.15	HMMER	encodes a pectin methylesterase involved in callus formation.	AT1G53830	AT1G53830.1	Extracellular	8.75e-10	. GDGRGKT*IITGS	-
Peptide67	NHKRPMTSRVVTLWYRAPEL	1xPhospho [T12(100)]	6	66.6667	3.72	2534.29	HMMER	Protein kinase superfamily protein;(source:Araport11)	AT1G54610	AT1G54610.1	Plasma membrane	2.21e-10	NH KRPMT*SRVVTLW	-
Peptide69	SNKNQLTSRVVTLWYRAPEL	2xPhospho [S8(89.4); T12(100)]	6	66.6667	6.03	2535.22	HMMER	CDC2C;(source:Araport11)	AT5G39420	AT5G39420.1	Nucleus	1.53e-10	N KNQLTS*RVVTLW Y	-
Peptide74	AAALSKTFKSPVVETIQSLP	1xPhospho [S5(98.4)]	4	66.6667	5.34	2167.14	HMMER	Cell division control, Cdc6;(source:Araport11)	AT1G07270	AT1G07270.1	Plastid	not significant	-	phosphAT
Peptide167	QPPINRPITLSFRAQLLANA	1xPhospho [T9(100)]	11	64.7059	3.56	2300.23	MuSite	B1 type cyclin	AT1G34460	AT1G34460.5	Not clear	not significant	-	-
Peptide69	SNKNQLTSRVVTLWYRAPEL	1xPhospho [T12(99.9)]	5	62.5	6.56	2455.25	HMMER	CDC2C;(source:Araport11)	AT5G39420	AT5G39420.1	Nucleus	1.53e-10	N KNQLTS*RVVTLW Y	-
Peptide178	ATGIRLTRSISPLPLSKRET	1xPhospho [S9(85.8)]	6	60	2.97	2276.25	MuSite	COP1-interacting protein-like protein;(source:Araport11)	AT5G43310	AT5G43310.1	Plasma membrane	not significant	-	p3db
Peptide13	IAALSKTFKSPIVDTIQSLP	1xPhospho [S5(98.1)]	7	53.8462	4.79	2209.19	by P2K1	Encodes cell division control protein 6 (CDC6).	AT2G29680	AT2G29680.1	Plastid	not significant	-	-
Peptide212	NVSGPFGEPLSHRFLSPGPF	1xPhospho [S11(100)]	7	50	3.52	2222.04	MuSite	Phox (PX) domain-containing protein;(source:Araport11)	AT3G15920	AT3G15920.1	Nucleus	6.06e-07	PF GEPLS*HRFLSPG	-
Peptide53	DTTVSSDGRQTPTVQIPRTK	1xPhospho [T13(100)]	6	50	4.46	2267.1	by P2K1	DHHC-type zinc finger family protein;(source:Araport11)	AT5G50020	AT5G50020.2	Plasma membrane	not significant	-	p3db and phosphAT
Peptide171	QEIVSEIFGKSPCKGVNPDE	1xPhospho [S5(99.6)]	4	50	3.51	2256.03	MuSite	ATP binding; cell wall; cytoplasm; mitochondrion; vacuolar membrane; cytosol; plasma membrane; zinc ion binding; ATP hydrolysis activity; heat shock protein binding; cellular response to unfolded protein; protein refolding; protein folding chaperone; response to cadmium ion; unfolded protein binding; chaperone cofactor-dependent protein refolding; misfolded protein binding;	AT4G37910	AT4G37910.1	Mitochondrion	not significant	-	-
Peptide31	KTMIMFIGDGIGKTVIKANR	2xPhospho [T2(100); T14(100)]	3	50	5.87	2353.16	by P2K1	Pectin methylesterase inhibitor; INVI-PMEI protein isoform which clustered with a PME.	AT4G02300	AT4G02300.1	Extracellular	1.21e-09	. GDGIGKT*VIKAN R	p3db and phosphAT
Peptide62	KPDQDQPLTSRVVTLWYRAP	2xPhospho [T9(100); S10(99.7)]	2	50	4.77	2530.19	HMMER	Protein kinase superfamily protein;(source:Araport11)	AT1G33770	AT1G33770.1	Nucleus	2.5e-11	Q DQPLTS*RVVTLW Y	-
Peptide193	NTGNFLTDRPSTKVHAAPGG	1xPhospho [T12(90.5)]	7	46.6667	4.57	2119.99	MuSite	The SPR1 gene encodes a plant-specific 12-kD protein which has a repeated motif at both ends, separated by a predicted rod-like domain, suggesting that it may act as an intermolecular linker. Ubiquitously expressed and belongs to a six-member gene family in Arabidopsis; expressed in transgenic seedlings localized to microtubules within the cortical array, preprophase band, phragmoplast, and mitot…	AT2G03680	AT2G03680.1	Cytoskeleton	not significant	-	p3db and phosphAT
Peptide213	GMARIFGMDQTEANTRRIVG	1xPhospho [T15(98.3)]	7	46.6667	5	2303.08	MuSite	Encodes a cysteine-rich receptor-like protein kinase. Involved in programmed cell death and defense response to pathogen.	AT3G45860	AT3G45860.1	Not clear	not significant	-	-
Peptide56	RKEIAEGVTQIVQMLETEEE	1xPhospho [T9(100)]	6	46.1538	5.53	2412.14	by P2K2	A member of Arabidopsis BAG (Bcl-2-associated athanogene) proteins, plant homologs of mammalian regulators of apoptosis. Plant BAG proteins are multi-functional and remarkably similar to their animal counterparts, as they regulate apoptotic-like processes ranging from pathogen attack, to abiotic stress, to plant development. Localized to the ER. Necessary for the proper maintenance of the unfolde…	AT5G62390	AT5G62390.1	Endoplasmic reticulum	not significant	-	p3db and phosphAT
Peptide51	ESIATGIRLTRSISPLPLSK	1xPhospho [T10(80.3)]	5	45.4545	2.5	2219.22	by P2K2	COP1-interacting protein-like protein;(source:Araport11)	AT5G43310	AT5G43310.1	Plasma membrane	not significant	-	p3db
Peptide26	KSMLPPPPRSKTMSPLSSKS	1xPhospho [T12(87.7)]	11	44	4.38	2236.12	by P2K1	Nuclear localized K-homology containing protein that interacts with AS1.	AT3G29390	AT3G29390.1	Nucleus	not significant	-	p3db and phosphAT
Peptide203	KVMAAFRAGLSAAATKAKLF	1xPhospho [T15(99.9)]	6	42.8571	5.79	2132.14	MuSite	a member of the Arabidopsis SWI3 gene family. Protein physically interacts with ATSWI3B and ATSWI3A, the other two members of the SWI3 family. Homologous to yeast SWI3 & RSC8, components of the SWI/SNF and RSC chromatin remodeling complexes. Referred to as CHB3 in Zhou et al (2003).	AT1G21700	AT1G21700.1	Nucleus	not significant	-	-
Peptide155	RTSSLVSNSTSKTINHPFQD	1xPhospho [T13(97)]	6	42.8571	5.24	2299.07	MuSite	Encodes a member of the KANADI family of putative transcription factors. Together with KAN1, this gene appears to be involved in the development of the carpel and the outer integument of the ovule.Along with KAN1 and KAN4 appears to regulate the proper localization of PIN1 in early embryogenesis.	AT1G32240	AT1G32240.1	Nucleus	not significant	-	-
Peptide30	EERYFRADTLDFSKWDLHMG	1xPhospho [T9(99.9)]	6	42.8571	3.69	2596.13	by P2K2	protein kinase, similar to mammal mixed-lineage kinase and Raf protein kinase	AT3G63260	AT3G63260.1	Plasma membrane	not significant	-	p3db and phosphAT
Peptide8	QKSPSHESPTRFLFGGLFKS	1xPhospho [S5(82.4)]	6	37.5	2.17	2330.13	by P2K2	ACT-domain containing protein involved in feedback regulation of amino acid metabolism	AT1G69040	AT1G69040.2	Cytosol	not significant	-	p3db and phosphAT
Peptide195	FAEPINARSKSFVGTHEYLA	1xPhospho [S11(87.5)]	3	37.5	3.92	2317.1	MuSite	Member of AGC VIIIa Kinase gene family. Encodes PID2, a homolog of PID. Simultaneous disruption of PID(AT2G34650) and its 3 closest homologs (PID2/AT2G26700, WAG1/AT1G53700, and WAG2/AT3G14370) abolishes the formation of cotyledons.	AT2G26700	AT2G26700.1	Not clear	not significant	-	-
Peptide111	KKTNLMFIGDGKGKTVITGG	1xPhospho [T15(100)]	7	35	5.2	2145.11	HMMER	Pectin methylesterase inhibitor; INVI-PMEI protein isoform which clustered with a PME.	AT5G53370	AT5G53370.2	Extracellular	7.83e-11	. GDGKGKT*VITGG	-
Peptide37	EGAPDTEVLLASPRLGRLLV	1xPhospho [T6(100)]	8	32	2.92	2186.16	by P2K2	Encodes a DCAF/DWD protein capable of interacting with DDB1 and associating with CUL4, likely as part of a nuclear ubiquitin ligase complex. DCAF1 appears to be required for plant embryogenesis and to affect several other developmental processes including leaf, shoot, and flower development.	AT4G31160	AT4G31160.1	Nucleus	not significant	-	p3db and phosphAT
Peptide109	SPPSSKSMLPPPPRSKTMSP	1xPhospho [S15(87.1)]	3	30	5.05	2189.05	HMMER	Nuclear localized K-homology containing protein that interacts with AS1.	AT3G29390	AT3G29390.1	Nucleus	not significant	-	-
Peptide225	ELVKTAKSIASPGRGILAID	1xPhospho [T5(97.9)]	3	23.0769	3.5	2119.15	MuSite	Plastid localized fructose 1,6-bisphosphate aldolase, a CBB pathway enzyme.	AT2G01140	AT2G01140.1	Plastid	not significant	-	-
Peptide161	LFFSSKKSRSSSPSSSNSPR	1xPhospho [S8(80.7)]	4	22.2222	3.38	2253.07	MuSite	Protein kinase which together with IREH1 plays an important role in controlling root skewing and maintaining the microtubule network.	AT1G48490	AT1G48490.4	Plastid	not significant	-	-
Peptide95	ALDLDELLKASAFVLGKGGN	1xPhospho [S11(100)]	2	22.2222	3.51	2111.08	HMMER	Leucine-rich repeat protein kinase family protein;(source:Araport11)	AT1G25320	AT1G25320.1	Plasma membrane	not significant	-	p3db and phosphAT
Peptide93	RYTMDDLLKASAETLGRGTL	1xPhospho [T3(91.4)]	3	21.4286	5.54	2291.11	HMMER	Leucine-rich repeat protein kinase family protein;(source:Araport11)	AT1G60630	AT1G60630.1	Not clear	not significant	-	-
Peptide117	SKWNVMIYGDGKGKTIISGS	1xPhospho [T15(99.8)]	5	20.8333	5.45	2221.07	HMMER	encodes a pectin methylesterase	AT1G53840	AT1G53840.1	Plasma membrane	2.11e-09	. GDGKGKT*IISGS	-
Peptide14	PLQPGPDRSGLFMSGPIERG	1xPhospho [S14(100)]	3	15.7895	5.54	2191.04	by P2K2	Encodes a protein most similar to the POLTERGEIST locus. Double mutant analysis of loss of function alleles indicate PLL1 functions redundantly with POL to regulate meristem size and pedicel length. Acts in a dose dependent manner with POL to suppress the clv1, clv2 and clv3 phenotypes.	AT2G35350	AT2G35350.1	Plasma membrane	not significant	-	p3db and phosphAT
Peptide108	SKTMSPPSSKSMLPPPPRSK	1xPhospho [S5(77.5)]	2	15.3846	4.05	2220.09	HMMER	Nuclear localized K-homology containing protein that interacts with AS1.	AT3G29390	AT3G29390.1	Nucleus	not significant	-	p3db
Peptide1	RSMGASTLQATSPKKAAGKN	1xPhospho [T7(96.7)]	2	12.5	4.33	2084.03	by P2K1	Encodes a protein with no functionally characterized domains that to prevent the synthesis of a novel substance that moves from the root to the shoot, where it modifies shoot growth by interfering with auxin signaling. Synthesis and delivery of this substance requires neither phloem nor endodermis.	AT1G01550	AT1G01550.1	Plastid	not significant	-	p3db and phosphAT
Peptide176	KRIDKNVDSLSPENDSSRGR	1xPhospho [S9(86)]	3	11.1111	4.26	2353.13	MuSite	Encodes a zinc-finger protein that co-localizes with the exosome-associated RNA helicase HEN2 and functions as a co-factor of nuclear RNA quality control by the nucleoplasmic exosome.	AT1G21580	AT1G21580.1	Nucleus	not significant	-	p3db and phosphAT
a Stoichiometry = (phosphopeptide spectrum count / total peptide spectrum count) * 100
b Protein subcellular localization was determined through SUBA4 database
