# Supplementary material for: Unveiling orphan receptor-like kinases in plants: novel client discovery using high-confidence library predictions in the Kinase–Client (KiC) assay
Source: Front Plant Sci. 2024 Apr 3;15:1372361. doi: 10.3389/fpls.2024.1372361 (PMC11021772; doi:10.3389/fpls.2024.1372361)
Supplement: Supplementary Table 6 — Subcellular localization predictions. [file Table_6.xlsx]

## Sheet: Sheet1
	Protein subcellular localization
Accession name	Nucleus	Mitochondrion	Plastid	Cytosol	Plasma membrane	Extracellular	Vacuole	Endoplasmic reticulum	Golgi	Peroxisome	Cytoskeleton	Includes predicted evidence	Includes experimental evidence
AT3G01085.3	14	12	12	4	0	0	0	0	0	0	0	yes	no
AT1G18670.3	16	6	0	6	20	0	0	0	0	0	0	yes	yes
AT4G13420.1	4	2	0	4	16	4	2	2	2	2	0	yes	yes
AT5G43310.1	24	10	2	0	30	0	0	0	0	0	10	yes	yes
AT1G57700.1	18	4	0	4	30	0	0	0	0	0	0	yes	yes
AT4G30600.1	6	8	0	6	10	4	0	38	4	0	0	yes	yes
AT1G74330.1	14	4	8	4	0	0	0	0	0	0	0	yes	no
AT5G04970.1	4	4	10	0	2	44	2	12	12	0	0	yes	yes
AT1G05700.2	4	0	0	4	6	26	0	16	16	0	0	yes	yes
AT4G02300.1	0	2	8	2	2	20	0	10	10	0	0	yes	yes
AT1G33770.1	16	2	2	6	0	0	0	0	0	0	0	yes	no
AT3G59010.1	0	4	10	0	2	44	2	10	8	0	0	yes	yes
AT1G54610.1	16	6	4	6	30	0	0	0	0	0	0	yes	yes
AT1G76540.1	16	6	0	22	0	0	0	0	0	2	0	yes	yes
AT1G53830.1	4	6	4	2	10	40	2	10	6	0	0	yes	yes
AT5G39420.1	16	2	8	6	0	0	0	0	0	0	0	yes	no
AT1G07270.1	10	2	18	0	0	0	0	0	0	0	0	yes	no
AT1G34460.5	10	4	2	10	0	2	0	2	2	0	0	yes	no
AT2G29680.1	8	0	22	2	0	0	0	0	0	0	0	yes	no
AT3G15920.1	12	4	0	6	0	0	0	0	0	0	0	yes	no
AT5G50020.2	4	2	0	0	50	8	0	6	6	0	0	yes	yes
AT2G03680.1	8	6	6	4	0	2	0	2	2	0	30	yes	yes
AT3G45860.1	4	0	16	2	16	16	0	16	16	0	0	yes	yes
AT5G62390.1	12	4	0	16	20	0	10	40	10	0	2	yes	yes
AT1G32240.1	28	4	4	2	0	0	0	0	0	0	0	yes	yes
AT1G21700.1	56	4	0	2	0	0	0	2	0	0	0	yes	yes
AT3G63260.1	6	6	0	8	20	0	0	0	0	0	2	yes	yes
AT1G69040.2	8	4	4	18	0	0	0	0	0	0	0	yes	yes
AT2G26700.1	10	4	10	4	2	0	2	0	0	0	0	yes	no
AT5G53370.2	4	6	4	4	12	26	0	2	2	0	0	yes	yes
AT4G31160.1	44	4	10	2	2	2	0	2	12	0	0	yes	yes
AT2G01140.1	0	34	92	10	10	10	0	0	0	0	0	yes	yes
AT1G48490.4	8	10	16	4	0	0	0	0	0	0	0	yes	no
AT1G25320.1	4	0	0	4	50	12	0	12	12	0	0	yes	yes
AT1G60630.1	2	2	2	2	8	12	2	12	12	0	0	yes	no
AT1G53840.1	6	6	4	4	24	14	10	2	12	0	0	yes	yes
AT2G35350.1	20	6	16	0	40	0	0	0	0	0	0	yes	yes
AT3G29390.1	36	4	0	4	0	0	0	0	0	0	0	yes	yes
AT1G01550.1	6	6	26	2	20	2	2	0	0	0	0	yes	yes
AT1G21580.1	16	4	4	2	0	2	0	2	0	0	0	yes	no
AT1G09840.1	8	10	6	6	20	0	0	0	0	0	0	yes	yes
AT4G37910.1	0	58	8	0	20	10	10	0	10	0	0	yes	yes
