# Supplementary material for: Unveiling orphan receptor-like kinases in plants: novel client discovery using high-confidence library predictions in the Kinase–Client (KiC) assay
Source: Front Plant Sci. 2024 Apr 3;15:1372361. doi: 10.3389/fpls.2024.1372361 (PMC11021772; doi:10.3389/fpls.2024.1372361)
Supplement: Supplementary Table 7 — Search results of candidates in p3db and phosPhAT databases. [file Table_7.xlsx]

## Sheet: summary
Peptide number	Presence in database repositories	Peptide sequence	Present among consensus motif	IMP-ptmRS score	Phosphopeptide Spectrum count	Stoichiometry (%) a	XCorr (by Search Engine): Sequest HT	Theo. MH+ [Da]	Source	Annotation	Gene ID	Representative Gene Model Name
Peptide150	p3db and phosphAT	SIATGIRLTRSISPLPLSKR	-	1xPhospho [T4(97.6)]	8	100	2.93	2246.27	MuSite	COP1-interacting protein-like protein;(source:Araport11)	AT5G43310	AT5G43310.1
Peptide31	p3db and phosphAT	KTMIMFIGDGIGKTVIKANR	Yes	1xPhospho [T2(100)]	13	81.25	5.74	2273.19	by P2K1	Pectin methylesterase inhibitor; INVI-PMEI protein isoform which clustered with a PME.	AT4G02300	AT4G02300.1
Peptide178	p3db	ATGIRLTRSISPLPLSKRET	-	1xPhospho [S9(85.8)]	6	60	2.97	2276.25	MuSite	COP1-interacting protein-like protein;(source:Araport11)	AT5G43310	AT5G43310.1
Peptide53	p3db and phosphAT	DTTVSSDGRQTPTVQIPRTK	-	1xPhospho [T13(100)]	6	50	4.46	2267.1	by P2K1	DHHC-type zinc finger family protein;(source:Araport11)	AT5G50020	AT5G50020.2
Peptide193	p3db and phosphAT	NTGNFLTDRPSTKVHAAPGG	-	1xPhospho [T12(90.5)]	7	46.6667	4.57	2119.99	MuSite	The SPR1 gene encodes a plant-specific 12-kD protein which has a repeated motif at both ends, separated by a predicted rod-like domain, suggesting that it may act as an intermolecular linker. Ubiquitously expressed and belongs to a six-member gene family in Arabidopsis; expressed in transgenic seedlings localized to microtubules within the cortical array, preprophase band, phragmoplast, and mitot…	AT2G03680	AT2G03680.1
Peptide56	p3db and phosphAT	RKEIAEGVTQIVQMLETEEE	-	1xPhospho [T9(100)]	6	46.1538	5.53	2412.14	by P2K2	A member of Arabidopsis BAG (Bcl-2-associated athanogene) proteins, plant homologs of mammalian regulators of apoptosis. Plant BAG proteins are multi-functional and remarkably similar to their animal counterparts, as they regulate apoptotic-like processes ranging from pathogen attack, to abiotic stress, to plant development. Localized to the ER. Necessary for the proper maintenance of the unfolde…	AT5G62390	AT5G62390.1
Peptide51	p3db	ESIATGIRLTRSISPLPLSK	-	1xPhospho [T10(80.3)]	5	45.4545	2.5	2219.22	by P2K2	COP1-interacting protein-like protein;(source:Araport11)	AT5G43310	AT5G43310.1
Peptide26	p3db and phosphAT	KSMLPPPPRSKTMSPLSSKS	-	1xPhospho [T12(87.7)]	11	44	4.38	2236.12	by P2K1	Nuclear localized K-homology containing protein that interacts with AS1.	AT3G29390.2	AT3G29390.1
Peptide30	p3db and phosphAT	EERYFRADTLDFSKWDLHMG	-	1xPhospho [T9(99.9)]	6	42.8571	3.69	2596.13	by P2K2	protein kinase, similar to mammal mixed-lineage kinase and Raf protein kinase	AT3G63260	AT3G63260.1
Peptide8	p3db and phosphAT	QKSPSHESPTRFLFGGLFKS	-	1xPhospho [S5(82.4)]	6	37.5	2.17	2330.13	by P2K2	ACT-domain containing protein involved in feedback regulation of amino acid metabolism	AT1G69040	AT1G69040.2
Peptide37	p3db and phosphAT	EGAPDTEVLLASPRLGRLLV	-	1xPhospho [T6(100)]	8	32	2.92	2186.16	by P2K2	Encodes a DCAF/DWD protein capable of interacting with DDB1 and associating with CUL4, likely as part of a nuclear ubiquitin ligase complex. DCAF1 appears to be required for plant embryogenesis and to affect several other developmental processes including leaf, shoot, and flower development.	AT4G31160	AT4G31160.1
Peptide95	p3db and phosphAT	ALDLDELLKASAFVLGKGGN	-	1xPhospho [S11(100)]	2	22.2222	3.51	2111.08	HMM	Leucine-rich repeat protein kinase family protein;(source:Araport11)	AT1G25320	AT1G25320.1
Peptide14	p3db and phosphAT	PLQPGPDRSGLFMSGPIERG	-	1xPhospho [S14(100)]	3	15.7895	5.54	2191.04	by P2K2	Encodes a protein most similar to the POLTERGEIST locus. Double mutant analysis of loss of function alleles indicate PLL1 functions redundantly with POL to regulate meristem size and pedicel length. Acts in a dose dependent manner with POL to suppress the clv1, clv2 and clv3 phenotypes.	AT2G35350	AT2G35350.1
Peptide108	p3db	SKTMSPPSSKSMLPPPPRSK	-	1xPhospho [S5(77.5)]	2	15.3846	4.05	2220.09	HMM	Nuclear localized K-homology containing protein that interacts with AS1.	AT3G29390	AT3G29390.1
Peptide1	p3db and phosphAT	RSMGASTLQATSPKKAAGKN	-	1xPhospho [T7(96.7)]	2	12.5	4.33	2084.03	by P2K1	Encodes a protein with no functionally characterized domains that to prevent the synthesis of a novel substance that moves from the root to the shoot, where it modifies shoot growth by interfering with auxin signaling. Synthesis and delivery of this substance requires neither phloem nor endodermis.	AT1G01550	AT1G01550.1
Peptide176	p3db and phosphAT	KRIDKNVDSLSPENDSSRGR	-	1xPhospho [S9(86)]	3	11.1111	4.26	2353.13	MuSite	Encodes a zinc-finger protein that co-localizes with the exosome-associated RNA helicase HEN2 and functions as a co-factor of nuclear RNA quality control by the nucleoplasmic exosome.	AT1G21580	AT1G21580.1
Peptide63	phosphAT	SGNKQPLTSRVVTLWYRPPE	Yes	1xPhospho [T8(99.1)]	10	100	4.93	2408.21	HMM	Encodes a cyclin-dependent kinase-like protein with a ser/thr protein kinase domain and an N-terminal myristoylation sequence. Mutants in this gene are unable to express female sterility in response to beta-aminobutyric acid, as wild type plants do.	AT1G18670	AT1G18670.3
Peptide33	phosphAT	KKKSWGKLYRPDSFIIEAGQ	-	1xPhospho [S13(100)]	9	100	4.59	2431.25	by P2K1	Encodes a protein of the KUP/HAK/KT potassium channel class that is upregulated in the roots by K levels.	AT4G13420	AT4G13420.1
Peptide74	phosphAT	AAALSKTFKSPVVETIQSLP	-	1xPhospho [S5(98.4)]	4	66.6667	5.34	2167.14	HMM	Cell division control, Cdc6;(source:Araport11)	AT1G07270	AT1G07270.1

## Sheet: p3db_search_results
Original_Info_225_candidates_table												P3DB_Info
Peptide number	Peptide number	Peptide sequence	IMP-ptmRS score	Phosphopeptide Spectrum count	Stoichiometry (%) a	XCorr (by Search Engine): Sequest HT	Theo. MH+ [Da]	Source	Annotation	Gene ID	Representative Gene Model Name	detected_peptide	id_in_P3DB	datasource_PubMed_id
Peptide150	Peptide150	SIATGIRLTRSISPLPLSKR	1xPhospho [T4(97.6)]	8	100	2.93	2246.27	MuSite	COP1-interacting protein-like protein;(source:Araport11)	AT5G43310	AT5G43310.1	KRESIATGIRLTRSIS*PLPLSKRETRVSLDT	AT5G43310	30833711
Peptide150	Peptide150	SIATGIRLTRSISPLPLSKR	1xPhospho [T4(97.6)]	8	100	2.93	2246.27	MuSite	COP1-interacting protein-like protein;(source:Araport11)	AT5G43310	AT5G43310.1	PAKRESIATGIRLTRS*ISPLPLSKRETRVSL	AT5G43310	30833711
Peptide150	Peptide150	SIATGIRLTRSISPLPLSKR	1xPhospho [T4(97.6)]	8	100	2.93	2246.27	MuSite	COP1-interacting protein-like protein;(source:Araport11)	AT5G43310	AT5G43310.1	SIS*PLPLSK	AT5G43310.4	25561503
Peptide150	Peptide150	SIATGIRLTRSISPLPLSKR	1xPhospho [T4(97.6)]	8	100	2.93	2246.27	MuSite	COP1-interacting protein-like protein;(source:Araport11)	AT5G43310	AT5G43310.1	S*IS*PLPLSK	AT5G43310	28011693
Peptide150	Peptide150	SIATGIRLTRSISPLPLSKR	1xPhospho [T4(97.6)]	8	100	2.93	2246.27	MuSite	COP1-interacting protein-like protein;(source:Araport11)	AT5G43310	AT5G43310.1	SIS*PLPLSK	AT5G43310	18463617
Peptide150	Peptide150	SIATGIRLTRSISPLPLSKR	1xPhospho [T4(97.6)]	8	100	2.93	2246.27	MuSite	COP1-interacting protein-like protein;(source:Araport11)	AT5G43310	AT5G43310.1	KRESIATGIRLTRSIS*PLPLSKRETRVSLDT	AT5G43310	30833711
Peptide150	Peptide150	SIATGIRLTRSISPLPLSKR	1xPhospho [T4(97.6)]	8	100	2.93	2246.27	MuSite	COP1-interacting protein-like protein;(source:Araport11)	AT5G43310	AT5G43310.1	PAKRESIATGIRLTRS*ISPLPLSKRETRVSL	AT5G43310	30833711
Peptide150	Peptide150	SIATGIRLTRSISPLPLSKR	1xPhospho [T4(97.6)]	8	100	2.93	2246.27	MuSite	COP1-interacting protein-like protein;(source:Araport11)	AT5G43310	AT5G43310.1	SIS*PLPLSK	AT5G43310.4	25561503
Peptide150	Peptide150	SIATGIRLTRSISPLPLSKR	1xPhospho [T4(97.6)]	8	100	2.93	2246.27	MuSite	COP1-interacting protein-like protein;(source:Araport11)	AT5G43310	AT5G43310.1	S*IS*PLPLSK	AT5G43310	28011693
Peptide150	Peptide150	SIATGIRLTRSISPLPLSKR	1xPhospho [T4(97.6)]	8	100	2.93	2246.27	MuSite	COP1-interacting protein-like protein;(source:Araport11)	AT5G43310	AT5G43310.1	SIS*PLPLSK	AT5G43310	18463617
Peptide31	Peptide31	KTMIMFIGDGIGKTVIKANR	1xPhospho [T2(100)]	13	81.25	5.74	2273.19	by P2K1	Pectin methylesterase inhibitor; INVI-PMEI protein isoform which clustered with a PME.	AT4G02300	AT4G02300.1	T*MIMFIGDGIGKT*VIKANR	AT4G02300	18463617
Peptide31	Peptide31	KTMIMFIGDGIGKTVIKANR	1xPhospho [T2(100)]	13	81.25	5.74	2273.19	by P2K1	Pectin methylesterase inhibitor; INVI-PMEI protein isoform which clustered with a PME.	AT4G02300	AT4G02300.1	ACES*IGDGIGK	AT3G19190.1	25561503
Peptide178	Peptide178	ATGIRLTRSISPLPLSKRET	1xPhospho [S9(85.8)]	6	60	2.97	2276.25	MuSite	COP1-interacting protein-like protein;(source:Araport11)	AT5G43310	AT5G43310.1	KRESIATGIRLTRSIS*PLPLSKRETRVSLDT	AT5G43310	30833711
Peptide178	Peptide178	ATGIRLTRSISPLPLSKRET	1xPhospho [S9(85.8)]	6	60	2.97	2276.25	MuSite	COP1-interacting protein-like protein;(source:Araport11)	AT5G43310	AT5G43310.1	PAKRESIATGIRLTRS*ISPLPLSKRETRVSL	AT5G43310	30833711
Peptide178	Peptide178	ATGIRLTRSISPLPLSKRET	1xPhospho [S9(85.8)]	6	60	2.97	2276.25	MuSite	COP1-interacting protein-like protein;(source:Araport11)	AT5G43310	AT5G43310.1	SIS*PLPLSK	AT5G43310.4	25561503
Peptide178	Peptide178	ATGIRLTRSISPLPLSKRET	1xPhospho [S9(85.8)]	6	60	2.97	2276.25	MuSite	COP1-interacting protein-like protein;(source:Araport11)	AT5G43310	AT5G43310.1	S*IS*PLPLSK	AT5G43310	28011693
Peptide178	Peptide178	ATGIRLTRSISPLPLSKRET	1xPhospho [S9(85.8)]	6	60	2.97	2276.25	MuSite	COP1-interacting protein-like protein;(source:Araport11)	AT5G43310	AT5G43310.1	SIS*PLPLSK	AT5G43310	18463617
Peptide53	Peptide53	DTTVSSDGRQTPTVQIPRTK	1xPhospho [T13(100)]	6	50	4.46	2267.1	by P2K1	DHHC-type zinc finger family protein;(source:Araport11)	AT5G50020	AT5G50020.2	QT*PTVQIPR	AT5G50020.1	25561503
Peptide53	Peptide53	DTTVSSDGRQTPTVQIPRTK	1xPhospho [T13(100)]	6	50	4.46	2267.1	by P2K1	DHHC-type zinc finger family protein;(source:Araport11)	AT5G50020	AT5G50020.2	QT*PTVQIPR	AT5G50020	17317660
Peptide193	Peptide193	NTGNFLTDRPSTKVHAAPGG	1xPhospho [T12(90.5)]	7	46.6667	4.57	2119.99	MuSite	The SPR1 gene encodes a plant-specific 12-kD protein which has a repeated motif at both ends, separated by a predicted rod-like domain, suggesting that it may act as an intermolecular linker. Ubiquitously expressed and belongs to a six-member gene family in Arabidopsis; expressed in transgenic seedlings localized to microtubules within the cortical array, preprophase band, phragmoplast, and mitot…	AT2G03680	AT2G03680.1	VHAAPGGGSSLDYLFGGPS*PAGSGNK	AT3G02180	30291188
Peptide56	Peptide56	RKEIAEGVTQIVQMLETEEE	1xPhospho [T9(100)]	6	46.1538	5.53	2412.14	by P2K2	A member of Arabidopsis BAG (Bcl-2-associated athanogene) proteins, plant homologs of mammalian regulators of apoptosis. Plant BAG proteins are multi-functional and remarkably similar to their animal counterparts, as they regulate apoptotic-like processes ranging from pathogen attack, to abiotic stress, to plant development. Localized to the ER. Necessary for the proper maintenance of the unfolde…	AT5G62390	AT5G62390.1	EIAEGVTQIVQMLET*EEE	AT5G62390	30291188
Peptide56	Peptide56	RKEIAEGVTQIVQMLETEEE	1xPhospho [T9(100)]	6	46.1538	5.53	2412.14	by P2K2	A member of Arabidopsis BAG (Bcl-2-associated athanogene) proteins, plant homologs of mammalian regulators of apoptosis. Plant BAG proteins are multi-functional and remarkably similar to their animal counterparts, as they regulate apoptotic-like processes ranging from pathogen attack, to abiotic stress, to plant development. Localized to the ER. Necessary for the proper maintenance of the unfolde…	AT5G62390	AT5G62390.1	EIAEGVTQIVQMLET*EEE	AT5G62390	26187819
Peptide56	Peptide56	RKEIAEGVTQIVQMLETEEE	1xPhospho [T9(100)]	6	46.1538	5.53	2412.14	by P2K2	A member of Arabidopsis BAG (Bcl-2-associated athanogene) proteins, plant homologs of mammalian regulators of apoptosis. Plant BAG proteins are multi-functional and remarkably similar to their animal counterparts, as they regulate apoptotic-like processes ranging from pathogen attack, to abiotic stress, to plant development. Localized to the ER. Necessary for the proper maintenance of the unfolde…	AT5G62390	AT5G62390.1	EIAEGVTQIVQMLET*EEE	AT5G62390	18463617
Peptide51	Peptide51	ESIATGIRLTRSISPLPLSK	1xPhospho [T10(80.3)]	5	45.4545	2.5	2219.22	by P2K2	COP1-interacting protein-like protein;(source:Araport11)	AT5G43310	AT5G43310.1	KRESIATGIRLTRSIS*PLPLSKRETRVSLDT	AT5G43310	30833711
Peptide51	Peptide51	ESIATGIRLTRSISPLPLSK	1xPhospho [T10(80.3)]	5	45.4545	2.5	2219.22	by P2K2	COP1-interacting protein-like protein;(source:Araport11)	AT5G43310	AT5G43310.1	PAKRESIATGIRLTRS*ISPLPLSKRETRVSL	AT5G43310	30833711
Peptide51	Peptide51	ESIATGIRLTRSISPLPLSK	1xPhospho [T10(80.3)]	5	45.4545	2.5	2219.22	by P2K2	COP1-interacting protein-like protein;(source:Araport11)	AT5G43310	AT5G43310.1	STVSKSTGNMLTRSIS*PLPPAKRESIATGIR	AT5G43310	30833711
Peptide51	Peptide51	ESIATGIRLTRSISPLPLSK	1xPhospho [T10(80.3)]	5	45.4545	2.5	2219.22	by P2K2	COP1-interacting protein-like protein;(source:Araport11)	AT5G43310	AT5G43310.1	SIS*PLPLSK	AT5G43310.4	25561503
Peptide51	Peptide51	ESIATGIRLTRSISPLPLSK	1xPhospho [T10(80.3)]	5	45.4545	2.5	2219.22	by P2K2	COP1-interacting protein-like protein;(source:Araport11)	AT5G43310	AT5G43310.1	S*IS*PLPLSK	AT5G43310	28011693
Peptide51	Peptide51	ESIATGIRLTRSISPLPLSK	1xPhospho [T10(80.3)]	5	45.4545	2.5	2219.22	by P2K2	COP1-interacting protein-like protein;(source:Araport11)	AT5G43310	AT5G43310.1	SIS*PLPLSK	AT5G43310	18463617
Peptide26	Peptide26	KSMLPPPPRSKTMSPLSSKS	1xPhospho [T12(87.7)]	11	44	4.38	2236.12	by P2K1	Nuclear localized K-homology containing protein that interacts with AS1.	AT3G29390.2	AT3G29390.1	SKT*MS*PLS*S*KSMLPPPPR	AT3G29390	18463617
Peptide26	Peptide26	KSMLPPPPRSKTMSPLSSKS	1xPhospho [T12(87.7)]	11	44	4.38	2236.12	by P2K1	Nuclear localized K-homology containing protein that interacts with AS1.	AT3G29390.2	AT3G29390.1	SKT*MS*PLS*S*KSMLPPPPR	AT3G29390	18463617
Peptide30	Peptide30	EERYFRADTLDFSKWDLHMG	1xPhospho [T9(99.9)]	6	42.8571	3.69	2596.13	by P2K2	protein kinase, similar to mammal mixed-lineage kinase and Raf protein kinase	AT3G63260	AT3G63260.1	TGSRSAGEERYFRADT*LDFSKWDLHMGQTST	AT3G63260	30833711
Peptide30	Peptide30	EERYFRADTLDFSKWDLHMG	1xPhospho [T9(99.9)]	6	42.8571	3.69	2596.13	by P2K2	protein kinase, similar to mammal mixed-lineage kinase and Raf protein kinase	AT3G63260	AT3G63260.1	ADT*LDFSK	AT3G63260.1	25561503
Peptide30	Peptide30	EERYFRADTLDFSKWDLHMG	1xPhospho [T9(99.9)]	6	42.8571	3.69	2596.13	by P2K2	protein kinase, similar to mammal mixed-lineage kinase and Raf protein kinase	AT3G63260	AT3G63260.1	ADT*LDFSK	AT3G63260	30291188
Peptide30	Peptide30	EERYFRADTLDFSKWDLHMG	1xPhospho [T9(99.9)]	6	42.8571	3.69	2596.13	by P2K2	protein kinase, similar to mammal mixed-lineage kinase and Raf protein kinase	AT3G63260	AT3G63260.1	ADT*LDFSK	AT3G63260	17651370
Peptide8	Peptide8	QKSPSHESPTRFLFGGLFKS	1xPhospho [S5(82.4)]	6	37.5	2.17	2330.13	by P2K2	ACT-domain containing protein involved in feedback regulation of amino acid metabolism	AT1G69040	AT1G69040.2	ESPTRFLFGGLFKSKS*FVNFGLVRSYS	AT1G69040	30833711
Peptide8	Peptide8	QKSPSHESPTRFLFGGLFKS	1xPhospho [S5(82.4)]	6	37.5	2.17	2330.13	by P2K2	ACT-domain containing protein involved in feedback regulation of amino acid metabolism	AT1G69040	AT1G69040.2	QKS*PSHESPTR	AT1G69040.1	25561503
Peptide8	Peptide8	QKSPSHESPTRFLFGGLFKS	1xPhospho [S5(82.4)]	6	37.5	2.17	2330.13	by P2K2	ACT-domain containing protein involved in feedback regulation of amino acid metabolism	AT1G69040	AT1G69040.2	S*PSHESPTR	AT1G69040.1	25561503
Peptide37	Peptide37	EGAPDTEVLLASPRLGRLLV	1xPhospho [T6(100)]	8	32	2.92	2186.16	by P2K2	Encodes a DCAF/DWD protein capable of interacting with DDB1 and associating with CUL4, likely as part of a nuclear ubiquitin ligase complex. DCAF1 appears to be required for plant embryogenesis and to affect several other developmental processes including leaf, shoot, and flower development.	AT4G31160	AT4G31160.1	GRVHEGAPDTEVLLAS*PRLGRLLVRDRDLSK	AT4G31160	30833711
Peptide37	Peptide37	EGAPDTEVLLASPRLGRLLV	1xPhospho [T6(100)]	8	32	2.92	2186.16	by P2K2	Encodes a DCAF/DWD protein capable of interacting with DDB1 and associating with CUL4, likely as part of a nuclear ubiquitin ligase complex. DCAF1 appears to be required for plant embryogenesis and to affect several other developmental processes including leaf, shoot, and flower development.	AT4G31160	AT4G31160.1	VHEGAPDTEVLLAS*PR	AT4G31160.1	25561503
Peptide37	Peptide37	EGAPDTEVLLASPRLGRLLV	1xPhospho [T6(100)]	8	32	2.92	2186.16	by P2K2	Encodes a DCAF/DWD protein capable of interacting with DDB1 and associating with CUL4, likely as part of a nuclear ubiquitin ligase complex. DCAF1 appears to be required for plant embryogenesis and to affect several other developmental processes including leaf, shoot, and flower development.	AT4G31160	AT4G31160.1	VHEGAPDTEVLLAS*PR	AT4G31160	30291188
Peptide37	Peptide37	EGAPDTEVLLASPRLGRLLV	1xPhospho [T6(100)]	8	32	2.92	2186.16	by P2K2	Encodes a DCAF/DWD protein capable of interacting with DDB1 and associating with CUL4, likely as part of a nuclear ubiquitin ligase complex. DCAF1 appears to be required for plant embryogenesis and to affect several other developmental processes including leaf, shoot, and flower development.	AT4G31160	AT4G31160.1	VHEGAPDTEVLLAS*PR	AT4G31160	29167316
Peptide37	Peptide37	EGAPDTEVLLASPRLGRLLV	1xPhospho [T6(100)]	8	32	2.92	2186.16	by P2K2	Encodes a DCAF/DWD protein capable of interacting with DDB1 and associating with CUL4, likely as part of a nuclear ubiquitin ligase complex. DCAF1 appears to be required for plant embryogenesis and to affect several other developmental processes including leaf, shoot, and flower development.	AT4G31160	AT4G31160.1	VHEGAPDTEVLLAS*PR	AT4G31160	18463617
Peptide37	Peptide37	EGAPDTEVLLASPRLGRLLV	1xPhospho [T6(100)]	8	32	2.92	2186.16	by P2K2	Encodes a DCAF/DWD protein capable of interacting with DDB1 and associating with CUL4, likely as part of a nuclear ubiquitin ligase complex. DCAF1 appears to be required for plant embryogenesis and to affect several other developmental processes including leaf, shoot, and flower development.	AT4G31160	AT4G31160.1	GRVHEGAPDTEVLLAS*PR	AT4G31160	30291188
Peptide95	Peptide95	ALDLDELLKASAFVLGKGGN	1xPhospho [S11(100)]	2	22.2222	3.51	2111.08	HMM	Leucine-rich repeat protein kinase family protein;(source:Araport11)	AT1G25320	AT1G25320.1	AS*AFVLGK	AT2G01210.1	25561503
Peptide14	Peptide14	PLQPGPDRSGLFMSGPIERG	1xPhospho [S14(100)]	3	15.7895	5.54	2191.04	by P2K2	Encodes a protein most similar to the POLTERGEIST locus. Double mutant analysis of loss of function alleles indicate PLL1 functions redundantly with POL to regulate meristem size and pedicel length. Acts in a dose dependent manner with POL to suppress the clv1, clv2 and clv3 phenotypes.	AT2G35350	AT2G35350.1	ALPLQPGPDRSGLFMS*GPIERGATSGPLDPP	AT2G35350	30833711
Peptide14	Peptide14	PLQPGPDRSGLFMSGPIERG	1xPhospho [S14(100)]	3	15.7895	5.54	2191.04	by P2K2	Encodes a protein most similar to the POLTERGEIST locus. Double mutant analysis of loss of function alleles indicate PLL1 functions redundantly with POL to regulate meristem size and pedicel length. Acts in a dose dependent manner with POL to suppress the clv1, clv2 and clv3 phenotypes.	AT2G35350	AT2G35350.1	RSGLFMSGPIERGATS*GPLDPPAGEISRSNS	AT2G35350	30833711
Peptide14	Peptide14	PLQPGPDRSGLFMSGPIERG	1xPhospho [S14(100)]	3	15.7895	5.54	2191.04	by P2K2	Encodes a protein most similar to the POLTERGEIST locus. Double mutant analysis of loss of function alleles indicate PLL1 functions redundantly with POL to regulate meristem size and pedicel length. Acts in a dose dependent manner with POL to suppress the clv1, clv2 and clv3 phenotypes.	AT2G35350	AT2G35350.1	SGLFMS*GPIER	AT2G35350.1	25561503
Peptide14	Peptide14	PLQPGPDRSGLFMSGPIERG	1xPhospho [S14(100)]	3	15.7895	5.54	2191.04	by P2K2	Encodes a protein most similar to the POLTERGEIST locus. Double mutant analysis of loss of function alleles indicate PLL1 functions redundantly with POL to regulate meristem size and pedicel length. Acts in a dose dependent manner with POL to suppress the clv1, clv2 and clv3 phenotypes.	AT2G35350	AT2G35350.1	SGLFMS*GPIER	AT2G35350	18463617
Peptide14	Peptide14	PLQPGPDRSGLFMSGPIERG	1xPhospho [S14(100)]	3	15.7895	5.54	2191.04	by P2K2	Encodes a protein most similar to the POLTERGEIST locus. Double mutant analysis of loss of function alleles indicate PLL1 functions redundantly with POL to regulate meristem size and pedicel length. Acts in a dose dependent manner with POL to suppress the clv1, clv2 and clv3 phenotypes.	AT2G35350	AT2G35350.1	SGLFMS*GPIER	AT2G35350	17317660
Peptide108	Peptide108	SKTMSPPSSKSMLPPPPRSK	1xPhospho [S5(77.5)]	2	15.3846	4.05	2220.09	HMM	Nuclear localized K-homology containing protein that interacts with AS1.	AT3G29390	AT3G29390.1	TMS*PPSSK	AT3G29390.1	25561503
Peptide1	Peptide1	RSMGASTLQATSPKKAAGKN	1xPhospho [T7(96.7)]	2	12.5	4.33	2084.03	by P2K1	Encodes a protein with no functionally characterized domains that to prevent the synthesis of a novel substance that moves from the root to the shoot, where it modifies shoot growth by interfering with auxin signaling. Synthesis and delivery of this substance requires neither phloem nor endodermis.	AT1G01550	AT1G01550.1	SMGASTLQATS*PKK	AT1G01550.1	25561503
Peptide1	Peptide1	RSMGASTLQATSPKKAAGKN	1xPhospho [T7(96.7)]	2	12.5	4.33	2084.03	by P2K1	Encodes a protein with no functionally characterized domains that to prevent the synthesis of a novel substance that moves from the root to the shoot, where it modifies shoot growth by interfering with auxin signaling. Synthesis and delivery of this substance requires neither phloem nor endodermis.	AT1G01550	AT1G01550.1	SMGAS*TLQATSPK	AT1G01550.1	25561503
Peptide1	Peptide1	RSMGASTLQATSPKKAAGKN	1xPhospho [T7(96.7)]	2	12.5	4.33	2084.03	by P2K1	Encodes a protein with no functionally characterized domains that to prevent the synthesis of a novel substance that moves from the root to the shoot, where it modifies shoot growth by interfering with auxin signaling. Synthesis and delivery of this substance requires neither phloem nor endodermis.	AT1G01550	AT1G01550.1	S*MGASTLQATS*PK	AT1G01550	28011693
Peptide176	Peptide176	KRIDKNVDSLSPENDSSRGR	1xPhospho [S9(86)]	3	11.1111	4.26	2353.13	MuSite	Encodes a zinc-finger protein that co-localizes with the exosome-associated RNA helicase HEN2 and functions as a co-factor of nuclear RNA quality control by the nucleoplasmic exosome.	AT1G21580	AT1G21580.1	IDKNVDSLS*PENDSSR	AT1G21580.1	25561503
Peptide176	Peptide176	KRIDKNVDSLSPENDSSRGR	1xPhospho [S9(86)]	3	11.1111	4.26	2353.13	MuSite	Encodes a zinc-finger protein that co-localizes with the exosome-associated RNA helicase HEN2 and functions as a co-factor of nuclear RNA quality control by the nucleoplasmic exosome.	AT1G21580	AT1G21580.1	IDKNVDSLS*PENDSSR	AT1G21580	30291188
Peptide176	Peptide176	KRIDKNVDSLSPENDSSRGR	1xPhospho [S9(86)]	3	11.1111	4.26	2353.13	MuSite	Encodes a zinc-finger protein that co-localizes with the exosome-associated RNA helicase HEN2 and functions as a co-factor of nuclear RNA quality control by the nucleoplasmic exosome.	AT1G21580	AT1G21580.1	NVDSLS*PENDSSR	AT1G21580.1	25561503
Peptide176	Peptide176	KRIDKNVDSLSPENDSSRGR	1xPhospho [S9(86)]	3	11.1111	4.26	2353.13	MuSite	Encodes a zinc-finger protein that co-localizes with the exosome-associated RNA helicase HEN2 and functions as a co-factor of nuclear RNA quality control by the nucleoplasmic exosome.	AT1G21580	AT1G21580.1	NVDSLS*PENDSSR	AT1G21580	18463617

## Sheet: phosphAT_search_results
Original_Info_225_candidates_table											phosphAT_Info														Peptide number	Peptide sequence	IMP-ptmRS score	Phosphopeptide Spectrum count	Stoichiometry (%) a	XCorr (by Search Engine): Sequest HT	Theo. MH+ [Da]	Source	Annotation	Gene ID	Representative Gene Model Name
Peptide number	Peptide sequence	IMP-ptmRS score	Phosphopeptide Spectrum count	Stoichiometry (%) a	XCorr (by Search Engine): Sequest HT	Theo. MH+ [Da]	Source	Annotation	Gene ID	Representative Gene Model Name	datasource_PubMed_id	ID	detected_peptide										Peptide70	RNKNQLTSRVVTLWYRAPEL	2xPhospho [T12(100); T/S/Y]	11	100	5.75	2604.28	HMM	Protein kinase superfamily protein;(source:Araport11)	AT3G01085	AT3G01085.3
Peptide63	SGNKQPLTSRVVTLWYRPPE	1xPhospho [T8(99.1)]	10	100	4.93	2408.21	HMM	Encodes a cyclin-dependent kinase-like protein with a ser/thr protein kinase domain and an N-terminal myristoylation sequence. Mutants in this gene are unable to express female sterility in response to beta-aminobutyric acid, as wild type plants do.	AT1G18670	AT1G18670.3	17317660	AT1G18670	VADFGLANFCNASGNKQPLT*SR
Peptide33	KKKSWGKLYRPDSFIIEAGQ	1xPhospho [S13(100)]	9	100	4.59	2431.25	by P2K1	Encodes a protein of the KUP/HAK/KT potassium channel class that is upregulated in the roots by K levels.	AT4G13420	AT4G13420.1	19245862	AT4G13420	LYRPDS*FIIEAGQTPTNTGR
Peptide33	KKKSWGKLYRPDSFIIEAGQ	1xPhospho [S13(100)]	9	100	4.59	2431.25	by P2K1	Encodes a protein of the KUP/HAK/KT potassium channel class that is upregulated in the roots by K levels.	AT4G13420	AT4G13420.1	23328941	AT4G13420	LYRPDSFIIEAGQT*PTNTGR
Peptide150	SIATGIRLTRSISPLPLSKR	1xPhospho [T4(97.6)]	8	100	2.93	2246.27	MuSite	COP1-interacting protein-like protein;(source:Araport11)	AT5G43310	AT5G43310.1	19376835	AT5G43310	SIS*PLPLSKR
Peptide150	SIATGIRLTRSISPLPLSKR	1xPhospho [T4(97.6)]	8	100	2.93	2246.27	MuSite	COP1-interacting protein-like protein;(source:Araport11)	AT5G43310	AT5G43310.1	18463617	AT5G43310	SIS*PLPLSK
Peptide150	SIATGIRLTRSISPLPLSKR	1xPhospho [T4(97.6)]	8	100	2.93	2246.27	MuSite	COP1-interacting protein-like protein;(source:Araport11)	AT5G43310	AT5G43310.1	20466843	AT5G43310	SIS*PLPLSK
Peptide150	SIATGIRLTRSISPLPLSKR	1xPhospho [T4(97.6)]	8	100	2.93	2246.27	MuSite	COP1-interacting protein-like protein;(source:Araport11)	AT5G43310	AT5G43310.1	28011693	AT5G43310	SIS*PLPLSK
Peptide150	SIATGIRLTRSISPLPLSKR	1xPhospho [T4(97.6)]	8	100	2.93	2246.27	MuSite	COP1-interacting protein-like protein;(source:Araport11)	AT5G43310	AT5G43310.1	23111157	AT5G43310	SIS*PLPLSK
Peptide150	SIATGIRLTRSISPLPLSKR	1xPhospho [T4(97.6)]	8	100	2.93	2246.27	MuSite	COP1-interacting protein-like protein;(source:Araport11)	AT5G43310	AT5G43310.1	23776212	AT5G43310	SIS*PLPLSK
Peptide150	SIATGIRLTRSISPLPLSKR	1xPhospho [T4(97.6)]	8	100	2.93	2246.27	MuSite	COP1-interacting protein-like protein;(source:Araport11)	AT5G43310	AT5G43310.1	23660473	AT5G43310	SIS*PLPLSK
Peptide150	SIATGIRLTRSISPLPLSKR	1xPhospho [T4(97.6)]	8	100	2.93	2246.27	MuSite	COP1-interacting protein-like protein;(source:Araport11)	AT5G43310	AT5G43310.1	23572148	AT5G43310	SIS*PLPLSK
Peptide150	SIATGIRLTRSISPLPLSKR	1xPhospho [T4(97.6)]	8	100	2.93	2246.27	MuSite	COP1-interacting protein-like protein;(source:Araport11)	AT5G43310	AT5G43310.1	30833711	AT5G43310	SIS*PLPLSK
Peptide150	SIATGIRLTRSISPLPLSKR	1xPhospho [T4(97.6)]	8	100	2.93	2246.27	MuSite	COP1-interacting protein-like protein;(source:Araport11)	AT5G43310	AT5G43310.1	25561503	AT5G43310	SIS*PLPLSK
Peptide150	SIATGIRLTRSISPLPLSKR	1xPhospho [T4(97.6)]	8	100	2.93	2246.27	MuSite	COP1-interacting protein-like protein;(source:Araport11)	AT5G43310	AT5G43310.1	29654922	AT5G43310	S*ISPLPLSK
Peptide31	KTMIMFIGDGIGKTVIKANR	1xPhospho [T2(100)]	13	81.25	5.74	2273.19	by P2K1	Pectin methylesterase inhibitor; INVI-PMEI protein isoform which clustered with a PME.	AT4G02300	AT4G02300.1	18463617	AT4G02300	T*MIMFIGDGIGKTVIKANR
Peptide74	AAALSKTFKSPVVETIQSLP	1xPhospho [S5(98.4)]	4	66.6667	5.34	2167.14	HMM	Cell division control, Cdc6;(source:Araport11)	AT1G07270	AT1G07270.1	22440515	AT2G29680	MDHMIAALSKT*FK
Peptide53	DTTVSSDGRQTPTVQIPRTK	1xPhospho [T13(100)]	6	50	4.46	2267.1	by P2K1	DHHC-type zinc finger family protein;(source:Araport11)	AT5G50020	AT5G50020.2	17317660	AT5G50020	NSHPPEEELCYDTTVSSDGRQT*PTVQIPR
Peptide53	DTTVSSDGRQTPTVQIPRTK	1xPhospho [T13(100)]	6	50	4.46	2267.1	by P2K1	DHHC-type zinc finger family protein;(source:Araport11)	AT5G50020	AT5G50020.2	17317660	AT5G50020	QT*PTVQIPR
Peptide53	DTTVSSDGRQTPTVQIPRTK	1xPhospho [T13(100)]	6	50	4.46	2267.1	by P2K1	DHHC-type zinc finger family protein;(source:Araport11)	AT5G50020	AT5G50020.2	25561503	AT5G50020	QT*PTVQIPR
Peptide193	NTGNFLTDRPSTKVHAAPGG	1xPhospho [T12(90.5)]	7	46.6667	4.57	2119.99	MuSite	The SPR1 gene encodes a plant-specific 12-kD protein which has a repeated motif at both ends, separated by a predicted rod-like domain, suggesting that it may act as an intermolecular linker. Ubiquitously expressed and belongs to a six-member gene family in Arabidopsis; expressed in transgenic seedlings localized to microtubules within the cortical array, preprophase band, phragmoplast, and mitot…	AT2G03680	AT2G03680.1	29654922	AT2G03680	AEGQNTGNFLTDRPS*TK
Peptide193	NTGNFLTDRPSTKVHAAPGG	1xPhospho [T12(90.5)]	7	46.6667	4.57	2119.99	MuSite	The SPR1 gene encodes a plant-specific 12-kD protein which has a repeated motif at both ends, separated by a predicted rod-like domain, suggesting that it may act as an intermolecular linker. Ubiquitously expressed and belongs to a six-member gene family in Arabidopsis; expressed in transgenic seedlings localized to microtubules within the cortical array, preprophase band, phragmoplast, and mitot…	AT2G03680	AT2G03680.1	23111157	AT2G03680	VHAAPGGGS*SLDYLFTGGK
Peptide56	RKEIAEGVTQIVQMLETEEE	1xPhospho [T9(100)]	6	46.1538	5.53	2412.14	by P2K2	A member of Arabidopsis BAG (Bcl-2-associated athanogene) proteins, plant homologs of mammalian regulators of apoptosis. Plant BAG proteins are multi-functional and remarkably similar to their animal counterparts, as they regulate apoptotic-like processes ranging from pathogen attack, to abiotic stress, to plant development. Localized to the ER. Necessary for the proper maintenance of the unfolde…	AT5G62390	AT5G62390.1	23172892	AT5G62390	KEIAEGVTQIVQMLET*EEE
Peptide56	RKEIAEGVTQIVQMLETEEE	1xPhospho [T9(100)]	6	46.1538	5.53	2412.14	by P2K2	A member of Arabidopsis BAG (Bcl-2-associated athanogene) proteins, plant homologs of mammalian regulators of apoptosis. Plant BAG proteins are multi-functional and remarkably similar to their animal counterparts, as they regulate apoptotic-like processes ranging from pathogen attack, to abiotic stress, to plant development. Localized to the ER. Necessary for the proper maintenance of the unfolde…	AT5G62390	AT5G62390.1	23111157	AT5G62390	KEIAEGVTQIVQMLET*EEE
Peptide56	RKEIAEGVTQIVQMLETEEE	1xPhospho [T9(100)]	6	46.1538	5.53	2412.14	by P2K2	A member of Arabidopsis BAG (Bcl-2-associated athanogene) proteins, plant homologs of mammalian regulators of apoptosis. Plant BAG proteins are multi-functional and remarkably similar to their animal counterparts, as they regulate apoptotic-like processes ranging from pathogen attack, to abiotic stress, to plant development. Localized to the ER. Necessary for the proper maintenance of the unfolde…	AT5G62390	AT5G62390.1	19376835	AT5G62390	KEIAEGVTQIVQMLET*EEE
Peptide56	RKEIAEGVTQIVQMLETEEE	1xPhospho [T9(100)]	6	46.1538	5.53	2412.14	by P2K2	A member of Arabidopsis BAG (Bcl-2-associated athanogene) proteins, plant homologs of mammalian regulators of apoptosis. Plant BAG proteins are multi-functional and remarkably similar to their animal counterparts, as they regulate apoptotic-like processes ranging from pathogen attack, to abiotic stress, to plant development. Localized to the ER. Necessary for the proper maintenance of the unfolde…	AT5G62390	AT5G62390.1	20466843	AT5G62390	EIAEGVTQIVQMLET*EEE
Peptide56	RKEIAEGVTQIVQMLETEEE	1xPhospho [T9(100)]	6	46.1538	5.53	2412.14	by P2K2	A member of Arabidopsis BAG (Bcl-2-associated athanogene) proteins, plant homologs of mammalian regulators of apoptosis. Plant BAG proteins are multi-functional and remarkably similar to their animal counterparts, as they regulate apoptotic-like processes ranging from pathogen attack, to abiotic stress, to plant development. Localized to the ER. Necessary for the proper maintenance of the unfolde…	AT5G62390	AT5G62390.1	26187819	AT5G62390	EIAEGVTQIVQMLET*EEE
Peptide56	RKEIAEGVTQIVQMLETEEE	1xPhospho [T9(100)]	6	46.1538	5.53	2412.14	by P2K2	A member of Arabidopsis BAG (Bcl-2-associated athanogene) proteins, plant homologs of mammalian regulators of apoptosis. Plant BAG proteins are multi-functional and remarkably similar to their animal counterparts, as they regulate apoptotic-like processes ranging from pathogen attack, to abiotic stress, to plant development. Localized to the ER. Necessary for the proper maintenance of the unfolde…	AT5G62390	AT5G62390.1	23572148	AT5G62390	EIAEGVTQIVQMLET*EEE
Peptide56	RKEIAEGVTQIVQMLETEEE	1xPhospho [T9(100)]	6	46.1538	5.53	2412.14	by P2K2	A member of Arabidopsis BAG (Bcl-2-associated athanogene) proteins, plant homologs of mammalian regulators of apoptosis. Plant BAG proteins are multi-functional and remarkably similar to their animal counterparts, as they regulate apoptotic-like processes ranging from pathogen attack, to abiotic stress, to plant development. Localized to the ER. Necessary for the proper maintenance of the unfolde…	AT5G62390	AT5G62390.1	23776212	AT5G62390	EIAEGVTQIVQMLET*EEE
Peptide56	RKEIAEGVTQIVQMLETEEE	1xPhospho [T9(100)]	6	46.1538	5.53	2412.14	by P2K2	A member of Arabidopsis BAG (Bcl-2-associated athanogene) proteins, plant homologs of mammalian regulators of apoptosis. Plant BAG proteins are multi-functional and remarkably similar to their animal counterparts, as they regulate apoptotic-like processes ranging from pathogen attack, to abiotic stress, to plant development. Localized to the ER. Necessary for the proper maintenance of the unfolde…	AT5G62390	AT5G62390.1	18463617	AT5G62390	EIAEGVTQIVQMLET*EEE
Peptide56	RKEIAEGVTQIVQMLETEEE	1xPhospho [T9(100)]	6	46.1538	5.53	2412.14	by P2K2	A member of Arabidopsis BAG (Bcl-2-associated athanogene) proteins, plant homologs of mammalian regulators of apoptosis. Plant BAG proteins are multi-functional and remarkably similar to their animal counterparts, as they regulate apoptotic-like processes ranging from pathogen attack, to abiotic stress, to plant development. Localized to the ER. Necessary for the proper maintenance of the unfolde…	AT5G62390	AT5G62390.1	26091701	AT5G62390	EIAEGVTQIVQMLET*EEE
Peptide56	RKEIAEGVTQIVQMLETEEE	1xPhospho [T9(100)]	6	46.1538	5.53	2412.14	by P2K2	A member of Arabidopsis BAG (Bcl-2-associated athanogene) proteins, plant homologs of mammalian regulators of apoptosis. Plant BAG proteins are multi-functional and remarkably similar to their animal counterparts, as they regulate apoptotic-like processes ranging from pathogen attack, to abiotic stress, to plant development. Localized to the ER. Necessary for the proper maintenance of the unfolde…	AT5G62390	AT5G62390.1	23111157	AT5G62390	EIAEGVTQIVQMLET*EEE
Peptide56	RKEIAEGVTQIVQMLETEEE	1xPhospho [T9(100)]	6	46.1538	5.53	2412.14	by P2K2	A member of Arabidopsis BAG (Bcl-2-associated athanogene) proteins, plant homologs of mammalian regulators of apoptosis. Plant BAG proteins are multi-functional and remarkably similar to their animal counterparts, as they regulate apoptotic-like processes ranging from pathogen attack, to abiotic stress, to plant development. Localized to the ER. Necessary for the proper maintenance of the unfolde…	AT5G62390	AT5G62390.1	19376835	AT5G62390	EIAEGVTQIVQMLET*EEE
Peptide26	KSMLPPPPRSKTMSPLSSKS	1xPhospho [T12(87.7)]	11	44	4.38	2236.12	by P2K1	Nuclear localized K-homology containing protein that interacts with AS1.	AT3G29390.2	AT3G29390.1	18463617	AT3G29390	SKTMSPLSS*KSMLPPPPR
Peptide26	KSMLPPPPRSKTMSPLSSKS	1xPhospho [T12(87.7)]	11	44	4.38	2236.12	by P2K1	Nuclear localized K-homology containing protein that interacts with AS1.	AT3G29390.2	AT3G29390.1	20466843	AT3G29390	SKTMSPLS*SKSMLPPPPR
Peptide30	EERYFRADTLDFSKWDLHMG	1xPhospho [T9(99.9)]	6	42.8571	3.69	2596.13	by P2K2	protein kinase, similar to mammal mixed-lineage kinase and Raf protein kinase	AT3G63260	AT3G63260.1	23572148	AT3G63260	ADT*LDFSK
Peptide30	EERYFRADTLDFSKWDLHMG	1xPhospho [T9(99.9)]	6	42.8571	3.69	2596.13	by P2K2	protein kinase, similar to mammal mixed-lineage kinase and Raf protein kinase	AT3G63260	AT3G63260.1	17651370	AT3G63260	ADT*LDFSK
Peptide30	EERYFRADTLDFSKWDLHMG	1xPhospho [T9(99.9)]	6	42.8571	3.69	2596.13	by P2K2	protein kinase, similar to mammal mixed-lineage kinase and Raf protein kinase	AT3G63260	AT3G63260.1	26091701	AT3G63260	ADT*LDFSK
Peptide30	EERYFRADTLDFSKWDLHMG	1xPhospho [T9(99.9)]	6	42.8571	3.69	2596.13	by P2K2	protein kinase, similar to mammal mixed-lineage kinase and Raf protein kinase	AT3G63260	AT3G63260.1	30833711	AT3G63260	ADT*LDFSK
Peptide30	EERYFRADTLDFSKWDLHMG	1xPhospho [T9(99.9)]	6	42.8571	3.69	2596.13	by P2K2	protein kinase, similar to mammal mixed-lineage kinase and Raf protein kinase	AT3G63260	AT3G63260.1	23111157	AT3G63260	ADT*LDFSK
Peptide30	EERYFRADTLDFSKWDLHMG	1xPhospho [T9(99.9)]	6	42.8571	3.69	2596.13	by P2K2	protein kinase, similar to mammal mixed-lineage kinase and Raf protein kinase	AT3G63260	AT3G63260.1	28011693	AT3G63260	ADT*LDFSK
Peptide30	EERYFRADTLDFSKWDLHMG	1xPhospho [T9(99.9)]	6	42.8571	3.69	2596.13	by P2K2	protein kinase, similar to mammal mixed-lineage kinase and Raf protein kinase	AT3G63260	AT3G63260.1	22438062	AT3G63260	ADT*LDFSK
Peptide30	EERYFRADTLDFSKWDLHMG	1xPhospho [T9(99.9)]	6	42.8571	3.69	2596.13	by P2K2	protein kinase, similar to mammal mixed-lineage kinase and Raf protein kinase	AT3G63260	AT3G63260.1	21768351	AT3G63260	ADT*LDFSK
Peptide30	EERYFRADTLDFSKWDLHMG	1xPhospho [T9(99.9)]	6	42.8571	3.69	2596.13	by P2K2	protein kinase, similar to mammal mixed-lineage kinase and Raf protein kinase	AT3G63260	AT3G63260.1	19376835	AT3G63260	ADT*LDFSK
Peptide30	EERYFRADTLDFSKWDLHMG	1xPhospho [T9(99.9)]	6	42.8571	3.69	2596.13	by P2K2	protein kinase, similar to mammal mixed-lineage kinase and Raf protein kinase	AT3G63260	AT3G63260.1	25561503	AT3G63260	ADT*LDFSK
Peptide30	EERYFRADTLDFSKWDLHMG	1xPhospho [T9(99.9)]	6	42.8571	3.69	2596.13	by P2K2	protein kinase, similar to mammal mixed-lineage kinase and Raf protein kinase	AT3G63260	AT3G63260.1	29654922	AT3G63260	ADT*LDFSK
Peptide8	QKSPSHESPTRFLFGGLFKS	1xPhospho [S5(82.4)]	6	37.5	2.17	2330.13	by P2K2	ACT-domain containing protein involved in feedback regulation of amino acid metabolism	AT1G69040	AT1G69040.2	25561503	AT1G69040	QKS*PSHESPTR
Peptide8	QKSPSHESPTRFLFGGLFKS	1xPhospho [S5(82.4)]	6	37.5	2.17	2330.13	by P2K2	ACT-domain containing protein involved in feedback regulation of amino acid metabolism	AT1G69040	AT1G69040.2	29654922	AT1G69040	QKS*PSHESPTR
Peptide8	QKSPSHESPTRFLFGGLFKS	1xPhospho [S5(82.4)]	6	37.5	2.17	2330.13	by P2K2	ACT-domain containing protein involved in feedback regulation of amino acid metabolism	AT1G69040	AT1G69040.2	25561503	AT1G69040	S*PSHESPTR
Peptide8	QKSPSHESPTRFLFGGLFKS	1xPhospho [S5(82.4)]	6	37.5	2.17	2330.13	by P2K2	ACT-domain containing protein involved in feedback regulation of amino acid metabolism	AT1G69040	AT1G69040.2	29654922	AT1G69040	SPSHES*PTR
Peptide37	EGAPDTEVLLASPRLGRLLV	1xPhospho [T6(100)]	8	32	2.92	2186.16	by P2K2	Encodes a DCAF/DWD protein capable of interacting with DDB1 and associating with CUL4, likely as part of a nuclear ubiquitin ligase complex. DCAF1 appears to be required for plant embryogenesis and to affect several other developmental processes including leaf, shoot, and flower development.	AT4G31160	AT4G31160.1	30833711	AT4G31160	VHEGAPDTEVLLAS*PR
Peptide37	EGAPDTEVLLASPRLGRLLV	1xPhospho [T6(100)]	8	32	2.92	2186.16	by P2K2	Encodes a DCAF/DWD protein capable of interacting with DDB1 and associating with CUL4, likely as part of a nuclear ubiquitin ligase complex. DCAF1 appears to be required for plant embryogenesis and to affect several other developmental processes including leaf, shoot, and flower development.	AT4G31160	AT4G31160.1	19245862	AT4G31160	VHEGAPDTEVLLAS*PR
Peptide37	EGAPDTEVLLASPRLGRLLV	1xPhospho [T6(100)]	8	32	2.92	2186.16	by P2K2	Encodes a DCAF/DWD protein capable of interacting with DDB1 and associating with CUL4, likely as part of a nuclear ubiquitin ligase complex. DCAF1 appears to be required for plant embryogenesis and to affect several other developmental processes including leaf, shoot, and flower development.	AT4G31160	AT4G31160.1	18463617	AT4G31160	VHEGAPDTEVLLAS*PR
Peptide37	EGAPDTEVLLASPRLGRLLV	1xPhospho [T6(100)]	8	32	2.92	2186.16	by P2K2	Encodes a DCAF/DWD protein capable of interacting with DDB1 and associating with CUL4, likely as part of a nuclear ubiquitin ligase complex. DCAF1 appears to be required for plant embryogenesis and to affect several other developmental processes including leaf, shoot, and flower development.	AT4G31160	AT4G31160.1	25561503	AT4G31160	VHEGAPDTEVLLAS*PR
Peptide37	EGAPDTEVLLASPRLGRLLV	1xPhospho [T6(100)]	8	32	2.92	2186.16	by P2K2	Encodes a DCAF/DWD protein capable of interacting with DDB1 and associating with CUL4, likely as part of a nuclear ubiquitin ligase complex. DCAF1 appears to be required for plant embryogenesis and to affect several other developmental processes including leaf, shoot, and flower development.	AT4G31160	AT4G31160.1	27419465	AT4G31160	VHEGAPDTEVLLAS*PR
Peptide37	EGAPDTEVLLASPRLGRLLV	1xPhospho [T6(100)]	8	32	2.92	2186.16	by P2K2	Encodes a DCAF/DWD protein capable of interacting with DDB1 and associating with CUL4, likely as part of a nuclear ubiquitin ligase complex. DCAF1 appears to be required for plant embryogenesis and to affect several other developmental processes including leaf, shoot, and flower development.	AT4G31160	AT4G31160.1	23572148	AT4G31160	VHEGAPDTEVLLAS*PR
Peptide37	EGAPDTEVLLASPRLGRLLV	1xPhospho [T6(100)]	8	32	2.92	2186.16	by P2K2	Encodes a DCAF/DWD protein capable of interacting with DDB1 and associating with CUL4, likely as part of a nuclear ubiquitin ligase complex. DCAF1 appears to be required for plant embryogenesis and to affect several other developmental processes including leaf, shoot, and flower development.	AT4G31160	AT4G31160.1	26091701	AT4G31160	VHEGAPDTEVLLAS*PR
Peptide37	EGAPDTEVLLASPRLGRLLV	1xPhospho [T6(100)]	8	32	2.92	2186.16	by P2K2	Encodes a DCAF/DWD protein capable of interacting with DDB1 and associating with CUL4, likely as part of a nuclear ubiquitin ligase complex. DCAF1 appears to be required for plant embryogenesis and to affect several other developmental processes including leaf, shoot, and flower development.	AT4G31160	AT4G31160.1	20466843	AT4G31160	VHEGAPDTEVLLAS*PR
Peptide37	EGAPDTEVLLASPRLGRLLV	1xPhospho [T6(100)]	8	32	2.92	2186.16	by P2K2	Encodes a DCAF/DWD protein capable of interacting with DDB1 and associating with CUL4, likely as part of a nuclear ubiquitin ligase complex. DCAF1 appears to be required for plant embryogenesis and to affect several other developmental processes including leaf, shoot, and flower development.	AT4G31160	AT4G31160.1	23776212	AT4G31160	VHEGAPDTEVLLAS*PR
Peptide37	EGAPDTEVLLASPRLGRLLV	1xPhospho [T6(100)]	8	32	2.92	2186.16	by P2K2	Encodes a DCAF/DWD protein capable of interacting with DDB1 and associating with CUL4, likely as part of a nuclear ubiquitin ligase complex. DCAF1 appears to be required for plant embryogenesis and to affect several other developmental processes including leaf, shoot, and flower development.	AT4G31160	AT4G31160.1	29167316	AT4G31160	VHEGAPDTEVLLAS*PR
Peptide37	EGAPDTEVLLASPRLGRLLV	1xPhospho [T6(100)]	8	32	2.92	2186.16	by P2K2	Encodes a DCAF/DWD protein capable of interacting with DDB1 and associating with CUL4, likely as part of a nuclear ubiquitin ligase complex. DCAF1 appears to be required for plant embryogenesis and to affect several other developmental processes including leaf, shoot, and flower development.	AT4G31160	AT4G31160.1	23328941	AT4G31160	VHEGAPDT*EVLLASPR
Peptide37	EGAPDTEVLLASPRLGRLLV	1xPhospho [T6(100)]	8	32	2.92	2186.16	by P2K2	Encodes a DCAF/DWD protein capable of interacting with DDB1 and associating with CUL4, likely as part of a nuclear ubiquitin ligase complex. DCAF1 appears to be required for plant embryogenesis and to affect several other developmental processes including leaf, shoot, and flower development.	AT4G31160	AT4G31160.1	29654922	AT4G31160	VHEGAPDTEVLLAS*PR
Peptide37	EGAPDTEVLLASPRLGRLLV	1xPhospho [T6(100)]	8	32	2.92	2186.16	by P2K2	Encodes a DCAF/DWD protein capable of interacting with DDB1 and associating with CUL4, likely as part of a nuclear ubiquitin ligase complex. DCAF1 appears to be required for plant embryogenesis and to affect several other developmental processes including leaf, shoot, and flower development.	AT4G31160	AT4G31160.1	23572148	AT4G31160	GRVHEGAPDTEVLLAS*PR
Peptide95	ALDLDELLKASAFVLGKGGN	1xPhospho [S11(100)]	2	22.2222	3.51	2111.08	HMM	Leucine-rich repeat protein kinase family protein;(source:Araport11)	AT1G25320	AT1G25320.1	25561503	AT2G01210	AS*AFVLGK
Peptide14	PLQPGPDRSGLFMSGPIERG	1xPhospho [S14(100)]	3	15.7895	5.54	2191.04	by P2K2	Encodes a protein most similar to the POLTERGEIST locus. Double mutant analysis of loss of function alleles indicate PLL1 functions redundantly with POL to regulate meristem size and pedicel length. Acts in a dose dependent manner with POL to suppress the clv1, clv2 and clv3 phenotypes.	AT2G35350	AT2G35350.1	30833711	AT2G35350	SGLFMS*GPIER
Peptide14	PLQPGPDRSGLFMSGPIERG	1xPhospho [S14(100)]	3	15.7895	5.54	2191.04	by P2K2	Encodes a protein most similar to the POLTERGEIST locus. Double mutant analysis of loss of function alleles indicate PLL1 functions redundantly with POL to regulate meristem size and pedicel length. Acts in a dose dependent manner with POL to suppress the clv1, clv2 and clv3 phenotypes.	AT2G35350	AT2G35350.1	18463617	AT2G35350	SGLFMS*GPIER
Peptide14	PLQPGPDRSGLFMSGPIERG	1xPhospho [S14(100)]	3	15.7895	5.54	2191.04	by P2K2	Encodes a protein most similar to the POLTERGEIST locus. Double mutant analysis of loss of function alleles indicate PLL1 functions redundantly with POL to regulate meristem size and pedicel length. Acts in a dose dependent manner with POL to suppress the clv1, clv2 and clv3 phenotypes.	AT2G35350	AT2G35350.1	20466843	AT2G35350	SGLFMS*GPIER
Peptide14	PLQPGPDRSGLFMSGPIERG	1xPhospho [S14(100)]	3	15.7895	5.54	2191.04	by P2K2	Encodes a protein most similar to the POLTERGEIST locus. Double mutant analysis of loss of function alleles indicate PLL1 functions redundantly with POL to regulate meristem size and pedicel length. Acts in a dose dependent manner with POL to suppress the clv1, clv2 and clv3 phenotypes.	AT2G35350	AT2G35350.1	15308754	AT2G35350	SGLFMS*GPIER
Peptide14	PLQPGPDRSGLFMSGPIERG	1xPhospho [S14(100)]	3	15.7895	5.54	2191.04	by P2K2	Encodes a protein most similar to the POLTERGEIST locus. Double mutant analysis of loss of function alleles indicate PLL1 functions redundantly with POL to regulate meristem size and pedicel length. Acts in a dose dependent manner with POL to suppress the clv1, clv2 and clv3 phenotypes.	AT2G35350	AT2G35350.1	25561503	AT2G35350	SGLFMS*GPIER
Peptide14	PLQPGPDRSGLFMSGPIERG	1xPhospho [S14(100)]	3	15.7895	5.54	2191.04	by P2K2	Encodes a protein most similar to the POLTERGEIST locus. Double mutant analysis of loss of function alleles indicate PLL1 functions redundantly with POL to regulate meristem size and pedicel length. Acts in a dose dependent manner with POL to suppress the clv1, clv2 and clv3 phenotypes.	AT2G35350	AT2G35350.1	29654922	AT2G35350	SGLFMS*GPIER
Peptide1	RSMGASTLQATSPKKAAGKN	1xPhospho [T7(96.7)]	2	12.5	4.33	2084.03	by P2K1	Encodes a protein with no functionally characterized domains that to prevent the synthesis of a novel substance that moves from the root to the shoot, where it modifies shoot growth by interfering with auxin signaling. Synthesis and delivery of this substance requires neither phloem nor endodermis.	AT1G01550	AT1G01550.1	23111157	AT1G01550	SMGASTLQATS*PKK
Peptide1	RSMGASTLQATSPKKAAGKN	1xPhospho [T7(96.7)]	2	12.5	4.33	2084.03	by P2K1	Encodes a protein with no functionally characterized domains that to prevent the synthesis of a novel substance that moves from the root to the shoot, where it modifies shoot growth by interfering with auxin signaling. Synthesis and delivery of this substance requires neither phloem nor endodermis.	AT1G01550	AT1G01550.1	25561503	AT1G01550	SMGASTLQATS*PKK
Peptide1	RSMGASTLQATSPKKAAGKN	1xPhospho [T7(96.7)]	2	12.5	4.33	2084.03	by P2K1	Encodes a protein with no functionally characterized domains that to prevent the synthesis of a novel substance that moves from the root to the shoot, where it modifies shoot growth by interfering with auxin signaling. Synthesis and delivery of this substance requires neither phloem nor endodermis.	AT1G01550	AT1G01550.1	23111157	AT1G01550	SMGASTLQATS*PK
Peptide1	RSMGASTLQATSPKKAAGKN	1xPhospho [T7(96.7)]	2	12.5	4.33	2084.03	by P2K1	Encodes a protein with no functionally characterized domains that to prevent the synthesis of a novel substance that moves from the root to the shoot, where it modifies shoot growth by interfering with auxin signaling. Synthesis and delivery of this substance requires neither phloem nor endodermis.	AT1G01550	AT1G01550.1	28011693	AT1G01550	SMGASTLQATS*PK
Peptide1	RSMGASTLQATSPKKAAGKN	1xPhospho [T7(96.7)]	2	12.5	4.33	2084.03	by P2K1	Encodes a protein with no functionally characterized domains that to prevent the synthesis of a novel substance that moves from the root to the shoot, where it modifies shoot growth by interfering with auxin signaling. Synthesis and delivery of this substance requires neither phloem nor endodermis.	AT1G01550	AT1G01550.1	17317660	AT1G01550	SMGASTLQATS*PK
Peptide1	RSMGASTLQATSPKKAAGKN	1xPhospho [T7(96.7)]	2	12.5	4.33	2084.03	by P2K1	Encodes a protein with no functionally characterized domains that to prevent the synthesis of a novel substance that moves from the root to the shoot, where it modifies shoot growth by interfering with auxin signaling. Synthesis and delivery of this substance requires neither phloem nor endodermis.	AT1G01550	AT1G01550.1	25561503	AT1G01550	SMGAS*TLQATSPK
Peptide176	KRIDKNVDSLSPENDSSRGR	1xPhospho [S9(86)]	3	11.1111	4.26	2353.13	MuSite	Encodes a zinc-finger protein that co-localizes with the exosome-associated RNA helicase HEN2 and functions as a co-factor of nuclear RNA quality control by the nucleoplasmic exosome.	AT1G21580	AT1G21580.1	19376835	AT1G21580	IDKNVDSLS*PENDSSR
Peptide176	KRIDKNVDSLSPENDSSRGR	1xPhospho [S9(86)]	3	11.1111	4.26	2353.13	MuSite	Encodes a zinc-finger protein that co-localizes with the exosome-associated RNA helicase HEN2 and functions as a co-factor of nuclear RNA quality control by the nucleoplasmic exosome.	AT1G21580	AT1G21580.1	21768351	AT1G21580	IDKNVDSLS*PENDSSR
Peptide176	KRIDKNVDSLSPENDSSRGR	1xPhospho [S9(86)]	3	11.1111	4.26	2353.13	MuSite	Encodes a zinc-finger protein that co-localizes with the exosome-associated RNA helicase HEN2 and functions as a co-factor of nuclear RNA quality control by the nucleoplasmic exosome.	AT1G21580	AT1G21580.1	25561503	AT1G21580	IDKNVDSLS*PENDSSR
Peptide176	KRIDKNVDSLSPENDSSRGR	1xPhospho [S9(86)]	3	11.1111	4.26	2353.13	MuSite	Encodes a zinc-finger protein that co-localizes with the exosome-associated RNA helicase HEN2 and functions as a co-factor of nuclear RNA quality control by the nucleoplasmic exosome.	AT1G21580	AT1G21580.1	29654922	AT1G21580	IDKNVDSLS*PENDSSR
Peptide176	KRIDKNVDSLSPENDSSRGR	1xPhospho [S9(86)]	3	11.1111	4.26	2353.13	MuSite	Encodes a zinc-finger protein that co-localizes with the exosome-associated RNA helicase HEN2 and functions as a co-factor of nuclear RNA quality control by the nucleoplasmic exosome.	AT1G21580	AT1G21580.1	20466843	AT1G21580	NVDSLS*PENDSSR
Peptide176	KRIDKNVDSLSPENDSSRGR	1xPhospho [S9(86)]	3	11.1111	4.26	2353.13	MuSite	Encodes a zinc-finger protein that co-localizes with the exosome-associated RNA helicase HEN2 and functions as a co-factor of nuclear RNA quality control by the nucleoplasmic exosome.	AT1G21580	AT1G21580.1	18463617	AT1G21580	NVDSLS*PENDSSR
Peptide176	KRIDKNVDSLSPENDSSRGR	1xPhospho [S9(86)]	3	11.1111	4.26	2353.13	MuSite	Encodes a zinc-finger protein that co-localizes with the exosome-associated RNA helicase HEN2 and functions as a co-factor of nuclear RNA quality control by the nucleoplasmic exosome.	AT1G21580	AT1G21580.1	23111157	AT1G21580	NVDSLS*PENDSSR
Peptide176	KRIDKNVDSLSPENDSSRGR	1xPhospho [S9(86)]	3	11.1111	4.26	2353.13	MuSite	Encodes a zinc-finger protein that co-localizes with the exosome-associated RNA helicase HEN2 and functions as a co-factor of nuclear RNA quality control by the nucleoplasmic exosome.	AT1G21580	AT1G21580.1	25561503	AT1G21580	NVDSLS*PENDSSR
Peptide176	KRIDKNVDSLSPENDSSRGR	1xPhospho [S9(86)]	3	11.1111	4.26	2353.13	MuSite	Encodes a zinc-finger protein that co-localizes with the exosome-associated RNA helicase HEN2 and functions as a co-factor of nuclear RNA quality control by the nucleoplasmic exosome.	AT1G21580	AT1G21580.1	29654922	AT1G21580	NVDS*LSPENDSSR
