# Supplementary material for: Unveiling orphan receptor-like kinases in plants: novel client discovery using high-confidence library predictions in the Kinase–Client (KiC) assay
Source: Front Plant Sci. 2024 Apr 3;15:1372361. doi: 10.3389/fpls.2024.1372361 (PMC11021772; doi:10.3389/fpls.2024.1372361)
Supplement: Supplementary Table 8 — Source data for figures. [file Table_8.xlsx]

## Sheet: Figure 1
Accessions used		Panel B					Panel C					Panel D
At1g01550		Keyword Category	Functional Category	Annotation Count	Percentage		Keyword Category	Functional Category	Annotation Count	Percentage		Keyword Category	Functional Category	Annotation Count	Percentage
At1g21580		GO Biological Process	Other cellular processes	355	19.3777		GO Molecular Function	Kinase activity	124	18.0495		Keyword Category	Functional Category	Annotation Count
At1g21630		GO Biological Process	Other metabolic processes	289	15.7751		GO Molecular Function	Catalytic activity	115	16.7394		GO Cellular Component	nucleus	104	20.8417
At1g26150		GO Biological Process	Anatomical structure development	141	7.69651		GO Molecular Function	Protein binding	112	16.3028		GO Cellular Component	plasma membrane	64	12.8257
At1g26150		GO Biological Process	Biosynthetic process	90	4.91266		GO Molecular Function	Transferase activity	98	14.2649		GO Cellular Component	cytoplasm	52	10.4208
At1g35580		GO Biological Process	Multicellular organism development	88	4.80349		GO Molecular Function	Hydrolase activity	40	5.82242		GO Cellular Component	other cellular components	45	9.01804
At1g53050		GO Biological Process	Response to stress	84	4.58515		GO Molecular Function	Other binding	33	4.80349		GO Cellular Component	chloroplast	42	8.41683
At1g69040		GO Biological Process	Nucleobase-containing compound metabolic process	81	4.4214		GO Molecular Function	Transporter activity	25	3.63901		GO Cellular Component	cytosol	30	6.01202
At1g70520		GO Biological Process	Response to chemical	76	4.14847		GO Molecular Function	DNA binding	23	3.34789		GO Cellular Component	other intracellular components	27	5.41082
At1g72160		GO Biological Process	Transport	54	2.9476		GO Molecular Function	Nucleotide binding	23	3.34789		GO Cellular Component	other membranes	20	4.00802
At1g79280		GO Biological Process	Cellular component organization	45	2.45633		GO Molecular Function	Enzyme regulator activity	20	2.91121		GO Cellular Component	mitochondrion	16	3.20641
At2g02790		GO Biological Process	Reproduction	44	2.40175		GO Molecular Function	Unknown molecular functions	19	2.76565		GO Cellular Component	extracellular region	15	3.00601
At2g29680		GO Biological Process	Growth	43	2.34716		GO Molecular Function	DNA-binding transcription factor activity	19	2.76565		GO Cellular Component	plastid	14	2.80561
At2g35350		GO Biological Process	Response to external stimulus	40	2.18341		GO Molecular Function	Nucleic acid binding	14	2.03785		GO Cellular Component	endoplasmic reticulum	11	2.20441
At2g36570		GO Biological Process	Response to biotic stimulus	34	1.8559		GO Molecular Function	RNA binding	7	1.01892		GO Cellular Component	Golgi apparatus	10	2.00401
At2g37840		GO Biological Process	Response to abiotic stimulus	34	1.8559		GO Molecular Function	Signaling receptor activity	4	0.582242		GO Cellular Component	vacuole	10	2.00401
At2g38280		GO Biological Process	Signal transduction	33	1.80131		GO Molecular Function	Other molecular functions	3	0.436681		GO Cellular Component	cell wall	8	1.60321
At2g39970		GO Biological Process	Post-embryonic development	32	1.74672		GO Molecular Function	Lipid binding	2	0.291121		GO Cellular Component	cytoskeleton	8	1.60321
At2g47000		GO Biological Process	Cell differentiation	29	1.58297		GO Molecular Function	Chromatin binding	2	0.291121		GO Cellular Component	nucleolus	6	1.2024
At3g02870		GO Biological Process	Response to endogenous stimulus	27	1.4738		GO Molecular Function	Structural molecule activity	2	0.291121		GO Cellular Component	nucleoplasm	4	0.801603
At3g04470		GO Biological Process	Catabolic process	24	1.31004		GO Molecular Function	Transcription regulator activity	1	0.14556		GO Cellular Component	endosome	3	0.601202
At3g20350		GO Biological Process	Carbohydrate metabolic process	22	1.20087		GO Molecular Function	Nuclease activity	1	0.14556		GO Cellular Component	peroxisome	3	0.601202
At3g20410		GO Biological Process	Cell cycle	22	1.20087							GO Cellular Component	nuclear envelope	3	0.601202
At3g28690		GO Biological Process	Cell growth	20	1.0917							GO Cellular Component	ribosome	2	0.400802
At3g29390		GO Biological Process	Other biological processes	18	0.982533							GO Cellular Component	unknown cellular components	1	0.200401
At3g29390		GO Biological Process	Protein metabolic process	16	0.873362							GO Cellular Component	thylakoid	1	0.200401
At3g48760		GO Biological Process	Embryo development	14	0.764192
At3g53540		GO Biological Process	Flower development	11	0.600437
At3g58760		GO Biological Process	Response to light stimulus	11	0.600437
At3g63260		GO Biological Process	Cell communication	10	0.545852
At4g02300		GO Biological Process	DNA metabolic process	8	0.436681
At4g03390		GO Biological Process	Pollination	7	0.382096
At4g13420		GO Biological Process	Secondary metabolic process	6	0.327511
At4g18950		GO Biological Process	Cell death	4	0.218341
At4g27430		GO Biological Process	Lipid metabolic process	4	0.218341
At4g29810		GO Biological Process	Generation of precursor metabolites and energy	4	0.218341
At4g31160		GO Biological Process	Regulation of gene expression, epigenetic	3	0.163755
At5g04930		GO Biological Process	Cellular homeostasis	3	0.163755
At5g07280		GO Biological Process	Unknown biological processes	2	0.10917
At5g08080		GO Biological Process	Circadian rhythm	1	0.0545852
At5g09390		GO Biological Process	Tropism	1	0.0545852
At5g10570		GO Biological Process	Translation	1	0.0545852
At5g12080		GO Biological Process	Regulation of molecular function	1	0.0545852
At5g15160
At5g15160
At5g25930
At5g35430
At5g35750
At5g39860
At5g40450
At5g43310
At5g47910
At5g50020
At5g53890
At5g55900
At5g62390
At5g67200
AT5G40450
AT4G09510
AT4G10010
AT1G09600
AT1G33770
AT1G18670
AT5G50860
AT1G57700
AT1G74330
AT1G54610
AT5G44290
AT5G39420
AT3G01085
AT1G71530
AT1G70520
AT4G09160
AT1G07270
AT3G08680
AT5G05160
AT2G26730
AT3G20190
AT5G53320
AT4G23740
AT3G54010
AT1G50610
AT1G68400
AT4G31250
AT5G35390
AT5G41680
AT2G07040
AT5G16590
AT1G08800
AT1G64210
AT5G24100
AT1G67510
AT1G60630
AT1G10850
AT1G25320
AT2G01210
AT5G67200
AT2G42290
AT1G66830
AT3G57830
AT3G50230
AT2G15300
AT4G34220
AT5G43020
AT3G53930
AT3G02870
AT1G50660
AT3G29390
AT3G29390
AT4G02320
AT5G53370
AT3G49220
AT1G53830
AT3G59010
AT3G05620
AT5G04970
AT1G53840
AT1G14690
AT1G12860
AT1G06170
AT2G16910
AT4G01460
AT1G22490
AT1G72210
AT5G46690
AT2G46510
AT3G47710
AT1G26945
AT5G39860
AT1G74500
AT3G28857
AT1G26945
AT3G47710
AT1G74500
AT5G15160
AT5G40450
AT5G43310
AT4G24630
AT3G50230
AT5G43020
AT1G60630
AT1G10850
AT2G34850
AT1G48490
AT5G66540
AT5G16690
AT3G12480
AT5G40450
AT5G66140
AT5G43310
AT2G18960
AT1G21580
AT5G67200
AT1G48490
AT1G32240
AT2G13370
AT1G48470
AT2G43650
AT5G43370
AT2G33070
AT1G48490
AT2G27200
AT2G41740
AT3G22750
AT5G43360
AT5G43350
AT1G34460
AT5G55900
AT5G43720
AT3G16620
AT4G37910
AT2G24520
AT4G30600
AT5G09960
AT4G02450
AT1G21580
AT5G25930
AT5G43310
AT1G32240
AT1G02700
AT3G17340
AT2G03440
AT5G58720
AT4G26520
AT1G70070
AT4G34670
AT1G05700
AT4G01260
AT3G13080
AT3G15357
AT1G51270
AT5G10070
AT2G03680
AT1G72160
AT2G26700
AT1G76540
AT4G14780
AT5G55900
AT5G43310
AT2G27120
AT5G09250
AT5G50000
AT1G21700
AT3G09480
AT2G02170
AT3G13510
AT1G24764
AT2G35930
AT2G02170
AT4G34870
AT2G32670
AT3G15920
AT3G45860
AT5G45520
AT3G13510
AT3G06630
AT1G80930
AT3G09670
AT1G49000
AT3G12620
AT3G19300
AT4G08760
AT1G09840
AT1G31020
AT2G01140

## Sheet: Figure 2
Panel A																			Panel B

## Sheet: Figure 3
Source: Biorender

## Sheet: Figure 4
Panel A								Panel C
									Peptide number	Phosphopeptide Spectrum count	Stoichiometry (%)	Source	Gene ID
	Dead Version - ATP	Dead Version + ATP	Wild type - ATP	Wild type + ATP					Peptide70	11	100	HMM	AT3G01085
After filtration 1	0	1	0	62					Peptide63	10	100	HMM	AT1G18670
After filtration 2	0	1	0	53					Peptide33	9	100	by P2K1	AT4G13420
After filtration 3	0	0	0	46					Peptide150	8	100	MuSite	AT1G57700
									Peptide65	8	100	HMM	AT3G01085
									Peptide70	8	100	HMM	AT5G43310
									Peptide65	7	100	HMM	AT1G57700
									Peptide173	6	100	MuSite	AT4G30600
									Peptide150	5	100	MuSite	AT5G43310
									Peptide63	4	100	HMM	AT1G18670
									Peptide66	4	100	HMM	AT1G74330
									Peptide66	4	100	HMM	AT1G74330
									Peptide116	3	100	HMM	AT5G04970
									Peptide33	2	100	by P2K1	AT4G13420
									Peptide187	7	87.5	MuSite	AT1G05700
									Peptide31	13	81.25	by P2K1	AT4G02300
									Peptide62	6	75	HMM	AT1G33770
									Peptide114	8	72.7273	HMM	AT3G59010
									Peptide223	12	70.5	MuSite	AT1G09840
									Peptide67	7	70	HMM	AT1G54610
									Peptide196	10	66.6667	MuSite	AT1G76540
									Peptide113	6	66.6667	HMM	AT1G53830
									Peptide67	6	66.6667	HMM	AT1G54610
									Peptide69	6	66.6667	HMM	AT5G39420
									Peptide74	4	66.6667	HMM	AT1G07270
									Peptide167	11	64.7059	MuSite	AT1G34460
									Peptide69	5	62.5	HMM	AT5G39420
									Peptide178	6	60	MuSite	AT5G43310
									Peptide13	7	53.8462	by P2K1	AT2G29680
Panel B									Peptide212	7	50	MuSite	AT3G15920
									Peptide53	6	50	by P2K1	AT5G50020
Peptide33	by P2K1								Peptide171	4	50	MuSite	AT4G37910
Peptide13	by P2K1								Peptide31	3	50	by P2K1	AT4G02300
Peptide53	by P2K1	Previous P2Ks	12						Peptide62	2	50	HMM	AT1G33770
Peptide31	by P2K1	HMM	17						Peptide193	7	46.6667	MuSite	AT2G03680
Peptide26	by P2K1	MuSite	17						Peptide213	7	46.6667	MuSite	AT3G45860
Peptide1	by P2K1								Peptide56	6	46.1538	by P2K2	AT5G62390
Peptide56	by P2K2								Peptide51	5	45.4545	by P2K2	AT5G43310
Peptide51	by P2K2								Peptide26	11	44	by P2K1	AT3G29390
Peptide30	by P2K2								Peptide155	6	42.8571	MuSite	AT1G21700
Peptide8	by P2K2								Peptide203	6	42.8571	MuSite	AT1G32240
Peptide37	by P2K2								Peptide30	6	42.8571	by P2K2	AT3G63260
Peptide14	by P2K2								Peptide8	6	37.5	by P2K2	AT1G69040
Peptide70	HMM								Peptide195	3	37.5	MuSite	AT2G26700
Peptide65	HMM								Peptide111	7	35	HMM	AT5G53370
Peptide63	HMM								Peptide37	8	32	by P2K2	AT4G31160
Peptide66	HMM								Peptide109	3	30	HMM	AT3G29390
Peptide116	HMM								Peptide225	3	23.0769	MuSite	AT2G01140
Peptide114	HMM								Peptide161	4	22.2222	MuSite	AT1G48490
Peptide113	HMM								Peptide95	2	22.2222	HMM	AT1G25320
Peptide67	HMM								Peptide93	3	21.4286	HMM	AT1G60630
Peptide74	HMM								Peptide117	5	20.8333	HMM	AT1G53840
Peptide69	HMM								Peptide14	3	15.7895	by P2K2	AT2G35350
Peptide62	HMM								Peptide108	2	15.3846	HMM	AT3G29390
Peptide111	HMM								Peptide1	2	12.5	by P2K1	AT1G01550
Peptide109	HMM								Peptide176	3	11.1111	MuSite	AT1G21580
Peptide95	HMM
Peptide93	HMM
Peptide117	HMM
Peptide108	HMM
Peptide173	MuSite
Peptide150	MuSite
Peptide187	MuSite
Peptide223	MuSite
Peptide196	MuSite
Peptide167	MuSite
Peptide178	MuSite
Peptide212	MuSite
Peptide171	MuSite
Peptide193	MuSite
Peptide213	MuSite
Peptide155	MuSite
Peptide203	MuSite
Peptide195	MuSite
Peptide225	MuSite
Peptide161	MuSite
Peptide176	MuSite

## Sheet: Figure 5
Panel A					Panel B
Keyword Category	Functional Category	Annotation Count	Percentage		Keyword Category	Functional Category	Annotation Count	Percentage
GO Molecular Function	kinase activity	31	21.6783		GO Biological Process	Other cellular processes	88	20
GO Molecular Function	catalytic activity	28	19.5804		GO Biological Process	Other metabolic processes	77	17.5
GO Molecular Function	transferase activity	25	17.4825		GO Biological Process	Anatomical structure development	34	7.72727
GO Molecular Function	protein binding	15	10.4895		GO Biological Process	Response to stress	22	5
GO Molecular Function	enzyme regulator activity	13	9.09091		GO Biological Process	Response to chemical	22	5
GO Molecular Function	hydrolase activity	12	8.39161		GO Biological Process	Biosynthetic process	22	5
GO Molecular Function	other binding	4	2.7972		GO Biological Process	Multicellular organism development	22	5
GO Molecular Function	DNA binding	3	2.0979		GO Biological Process	Nucleobase-containing compound metabolic process	16	3.63636
GO Molecular Function	unknown molecular functions	3	2.0979		GO Biological Process	Response to external stimulus	13	2.95455
GO Molecular Function	nucleotide binding	2	1.3986		GO Biological Process	Response to biotic stimulus	12	2.72727
GO Molecular Function	transporter activity	2	1.3986		GO Biological Process	Reproduction	9	2.04545
GO Molecular Function	lipid binding	2	1.3986		GO Biological Process	Carbohydrate metabolic process	8	1.81818
GO Molecular Function	nucleic acid binding	1	0.699301		GO Biological Process	Cell cycle	8	1.81818
GO Molecular Function	DNA-binding transcription factor activity	1	0.699301		GO Biological Process	Cellular component organization	8	1.81818
GO Molecular Function	RNA binding	1	0.699301		GO Biological Process	Catabolic process	7	1.59091
GO Molecular Function	translation factor activity, RNA binding	0	0		GO Biological Process	Signal transduction	7	1.59091
GO Molecular Function	carbohydrate binding	0	0		GO Biological Process	Transport	7	1.59091
GO Molecular Function	oxygen binding	0	0		GO Biological Process	Response to abiotic stimulus	7	1.59091
GO Molecular Function	translation regulator activity	0	0		GO Biological Process	Growth	6	1.36364
GO Molecular Function	other molecular functions	0	0		GO Biological Process	Post-embryonic development	6	1.36364
GO Molecular Function	structural molecule activity	0	0		GO Biological Process	Protein metabolic process	5	1.13636
GO Molecular Function	chromatin binding	0	0		GO Biological Process	Cell differentiation	5	1.13636
GO Molecular Function	signaling receptor activity	0	0		GO Biological Process	Embryo development	4	0.909091
GO Molecular Function	transcription regulator activity	0	0		GO Biological Process	Flower development	4	0.909091
GO Molecular Function	motor activity	0	0		GO Biological Process	Response to endogenous stimulus	4	0.909091
GO Molecular Function	signaling receptor binding	0	0		GO Biological Process	Other biological processes	3	0.681818
GO Molecular Function	nuclease activity	0	0		GO Biological Process	Cell growth	3	0.681818
	Total	143			GO Biological Process	DNA metabolic process	2	0.454545
					GO Biological Process	Generation of precursor metabolites and energy	2	0.454545
					GO Biological Process	Lipid metabolic process	1	0.227273
					GO Biological Process	Regulation of gene expression, epigenetic	1	0.227273
					GO Biological Process	Cellular homeostasis	1	0.227273
					GO Biological Process	Cell communication	1	0.227273
					GO Biological Process	Cell death	1	0.227273
					GO Biological Process	Regulation of molecular function	1	0.227273
					GO Biological Process	Secondary metabolic process	1	0.227273
							440
Panel C
	Protein subcellular localization
Accession name	Nucleus	Mitochondrion	Plastid	Cytosol	Plasma membrane	Extracellular	Vacuole	Endoplasmic reticulum	Golgi	Peroxisome	Cytoskeleton	Includes predicted evidence	Includes experimental evidence
AT3G01085.3	14	12	12	4	0	0	0	0	0	0	0	yes	no
AT1G18670.3	16	6	0	6	20	0	0	0	0	0	0	yes	yes
AT4G13420.1	4	2	0	4	16	4	2	2	2	2	0	yes	yes
AT5G43310.1	24	10	2	0	30	0	0	0	0	0	10	yes	yes
AT1G57700.1	18	4	0	4	30	0	0	0	0	0	0	yes	yes
AT4G30600.1	6	8	0	6	10	4	0	38	4	0	0	yes	yes
AT1G74330.1	14	4	8	4	0	0	0	0	0	0	0	yes	no
AT5G04970.1	4	4	10	0	2	44	2	12	12	0	0	yes	yes
AT1G05700.2	4	0	0	4	6	26	0	16	16	0	0	yes	yes
AT4G02300.1	0	2	8	2	2	20	0	10	10	0	0	yes	yes
AT1G33770.1	16	2	2	6	0	0	0	0	0	0	0	yes	no
AT3G59010.1	0	4	10	0	2	44	2	10	8	0	0	yes	yes
AT1G54610.1	16	6	4	6	30	0	0	0	0	0	0	yes	yes
AT1G76540.1	16	6	0	22	0	0	0	0	0	2	0	yes	yes
AT1G53830.1	4	6	4	2	10	40	2	10	6	0	0	yes	yes
AT5G39420.1	16	2	8	6	0	0	0	0	0	0	0	yes	no
AT1G07270.1	10	2	18	0	0	0	0	0	0	0	0	yes	no
AT1G34460.5	10	4	2	10	0	2	0	2	2	0	0	yes	no
AT2G29680.1	8	0	22	2	0	0	0	0	0	0	0	yes	no
AT3G15920.1	12	4	0	6	0	0	0	0	0	0	0	yes	no
AT5G50020.2	4	2	0	0	50	8	0	6	6	0	0	yes	yes
AT2G03680.1	8	6	6	4	0	2	0	2	2	0	30	yes	yes
AT3G45860.1	4	0	16	2	16	16	0	16	16	0	0	yes	yes
AT5G62390.1	12	4	0	16	20	0	10	40	10	0	2	yes	yes
AT1G32240.1	28	4	4	2	0	0	0	0	0	0	0	yes	yes
AT1G21700.1	56	4	0	2	0	0	0	2	0	0	0	yes	yes
AT3G63260.1	6	6	0	8	20	0	0	0	0	0	2	yes	yes
AT1G69040.2	8	4	4	18	0	0	0	0	0	0	0	yes	yes
AT2G26700.1	10	4	10	4	2	0	2	0	0	0	0	yes	no
AT5G53370.2	4	6	4	4	12	26	0	2	2	0	0	yes	yes
AT4G31160.1	44	4	10	2	2	2	0	2	12	0	0	yes	yes
AT2G01140.1	0	34	92	10	10	10	0	0	0	0	0	yes	yes
AT1G48490.4	8	10	16	4	0	0	0	0	0	0	0	yes	no
AT1G25320.1	4	0	0	4	50	12	0	12	12	0	0	yes	yes
AT1G60630.1	2	2	2	2	8	12	2	12	12	0	0	yes	no
AT1G53840.1	6	6	4	4	24	14	10	2	12	0	0	yes	yes
AT2G35350.1	20	6	16	0	40	0	0	0	0	0	0	yes	yes
AT3G29390.1	36	4	0	4	0	0	0	0	0	0	0	yes	yes
AT1G01550.1	6	6	26	2	20	2	2	0	0	0	0	yes	yes
AT1G21580.1	16	4	4	2	0	2	0	2	0	0	0	yes	no
AT1G09840.1	8	10	6	6	20	0	0	0	0	0	0	yes	yes
AT4G37910.1	0	58	8	0	20	10	10	0	10	0	0	yes	yes
Panel D
